# Supplementary material for: Identification of a new population of Tnn+ progenitors to form tendon enthesis fibrocartilage
Source: Bone Res. 2026 Apr 21;14:43. doi: 10.1038/s41413-026-00519-3 (PMC13096267; doi:10.1038/s41413-026-00519-3)
Supplement: Supplementary file 2 — Supplementary file 1 [file 41413_2026_519_MOESM2_ESM.csv]

	p_val	avg_log2FC	pct.1	pct.2	p_val_adj	cluster	gene
Clec3b	4.92019417067802e-32	1.27283232517609	0.889	0.443	8.17883876991808e-28	Mesenchymal progenitors	Clec3b
Dpt	5.48791268229057e-28	1.48346245827241	0.832	0.346	9.12255725177162e-24	Mesenchymal progenitors	Dpt
Tnxb	1.20857581615339e-24	0.878029533249431	0.774	0.353	2.00901557919177e-20	Mesenchymal progenitors	Tnxb
Serping1	6.83457330430603e-21	0.777706288597626	0.538	0.185	1.13611112037479e-16	Mesenchymal progenitors	Serping1
Fbln2	7.66597385109464e-21	0.815949320545561	0.757	0.428	1.27431483326746e-16	Mesenchymal progenitors	Fbln2
Aspn	1.84178549560406e-19	0.964902449249521	0.957	0.718	3.06160002934263e-15	Mesenchymal progenitors	Aspn
Gsn	4.16581605356729e-19	1.06056179691268	0.926	0.734	6.92483602584491e-15	Mesenchymal progenitors	Gsn
Mfap5	1.25646673237317e-18	1.39872909139794	0.689	0.31	2.08862464922393e-14	Mesenchymal progenitors	Mfap5
Fstl1	2.66205143979623e-18	1.07376783820709	0.996	0.966	4.42512810837327e-14	Mesenchymal progenitors	Fstl1
Ptn	1.0661346125046e-17	0.779195284742598	0.891	0.679	1.7722355663664e-13	Mesenchymal progenitors	Ptn
Dcn	2.14692770100238e-17	1.00243208662587	0.897	0.65	3.56883791737625e-13	Mesenchymal progenitors	Dcn
Vim	2.24334868419287e-17	0.516956944152069	1	0.983	3.72911851773381e-13	Mesenchymal progenitors	Vim
Ifitm3	3.55965975215428e-17	1.23087334997844	0.873	0.492	5.91722240600606e-13	Mesenchymal progenitors	Ifitm3
Col5a3	5.5168977353232e-17	0.58207114154747	0.62	0.29	9.17073910542775e-13	Mesenchymal progenitors	Col5a3
Cd34	3.70830624782794e-16	0.806818514868557	0.638	0.299	6.16431747576438e-12	Mesenchymal progenitors	Cd34
Ebf1	4.17771362095402e-16	0.661785915770869	0.746	0.387	6.94461335211187e-12	Mesenchymal progenitors	Ebf1
Gpc3	4.43784003429787e-16	0.635311883532574	0.787	0.484	7.37702148901335e-12	Mesenchymal progenitors	Gpc3
Lum	1.47561011768849e-14	0.893287721206396	0.826	0.532	2.45290669863358e-10	Mesenchymal progenitors	Lum
Fbn1	1.53237495868427e-14	1.30776948010509	0.79	0.545	2.54726689382086e-10	Mesenchymal progenitors	Fbn1
Fth1	2.40890623146718e-14	0.589295062222112	0.993	0.948	4.00432482856789e-10	Mesenchymal progenitors	Fth1
Ly6a	4.1013964434284e-14	1.55280098875229	0.524	0.141	6.81775130791103e-10	Mesenchymal progenitors	Ly6a
Nid1	6.62491984641304e-14	0.695929408518881	0.681	0.321	1.10126042606924e-09	Mesenchymal progenitors	Nid1
Lamb1	7.26305017171499e-14	0.582783768598233	0.573	0.244	1.20733683004418e-09	Mesenchymal progenitors	Lamb1
Col6a6	2.0145491142325e-13	0.44743406189483	0.469	0.177	3.34878499258869e-09	Mesenchymal progenitors	Col6a6
Islr	2.08047121929129e-13	0.633328403650037	0.813	0.562	3.45836730782792e-09	Mesenchymal progenitors	Islr
Celf2	1.03727882972383e-12	0.453680749249319	0.495	0.207	1.72426859864992e-08	Mesenchymal progenitors	Celf2
Rarres2	1.08821300783623e-12	0.553675284377636	0.588	0.29	1.80893648292616e-08	Mesenchymal progenitors	Rarres2
Col3a1	1.10725971173814e-12	0.558586420873253	1	0.998	1.84059781882231e-08	Mesenchymal progenitors	Col3a1
Pdgfra	2.58018988338019e-11	0.545749445254141	0.668	0.364	4.28904964314288e-07	Mesenchymal progenitors	Pdgfra
Igf1	3.17701816202449e-11	0.762209078718821	0.858	0.635	5.28115729073331e-07	Mesenchymal progenitors	Igf1
Ctsl	6.33384400821143e-11	0.334004729792444	0.9	0.827	1.05287488948499e-06	Mesenchymal progenitors	Ctsl
Itm2b	8.22008394738215e-11	0.334814961960191	0.996	0.97	1.36642455457334e-06	Mesenchymal progenitors	Itm2b
Cxcl1	9.27138042874254e-11	1.51932073618394	0.488	0.193	1.54118156866987e-06	Mesenchymal progenitors	Cxcl1
Dpp4	3.76779229816254e-10	0.311428779312257	0.2	0.045	6.2632011372356e-06	Mesenchymal progenitors	Dpp4
Gem	4.36515799887464e-10	0.777305425158555	0.59	0.358	7.25620214152932e-06	Mesenchymal progenitors	Gem
Tmod2	4.37413425922467e-10	0.324770598949447	0.277	0.09	7.27112337910916e-06	Mesenchymal progenitors	Tmod2
Ablim1	4.39034366447482e-10	0.309723254851233	0.334	0.163	7.29806827345649e-06	Mesenchymal progenitors	Ablim1
Ramp2	4.52261684154904e-10	0.504176799056682	0.552	0.293	7.51794597570697e-06	Mesenchymal progenitors	Ramp2
Ly6c1	4.67036712341716e-10	0.83442089484181	0.385	0.116	7.76355126925635e-06	Mesenchymal progenitors	Ly6c1
Fyn	7.48128279356818e-10	0.26727195481853	0.362	0.179	1.24361363877484e-05	Mesenchymal progenitors	Fyn
Mgst1	8.78905614840648e-10	0.334023871563394	0.235	0.074	1.46100480354961e-05	Mesenchymal progenitors	Mgst1
Selenop	2.18631835861174e-09	0.325592302816847	0.485	0.288	3.6343170075203e-05	Mesenchymal progenitors	Selenop
Lbp	2.27783411647784e-09	0.470126845988965	0.356	0.135	3.78644365182111e-05	Mesenchymal progenitors	Lbp
Pdpn	3.03933894270181e-09	0.311792343235401	0.445	0.226	5.05229312445321e-05	Mesenchymal progenitors	Pdpn
Lpar1	3.07081831442042e-09	0.373848000722285	0.54	0.319	5.10462128406107e-05	Mesenchymal progenitors	Lpar1
Bicc1	4.12048716466632e-09	0.383187545724232	0.562	0.388	6.84948581382483e-05	Mesenchymal progenitors	Bicc1
Igfbp6	9.68882198791174e-09	0.65868269246459	0.73	0.513	0.000161057287905057	Mesenchymal progenitors	Igfbp6
Cd44	1.32835823776344e-08	0.380154349144141	0.61	0.392	0.000220812989863417	Mesenchymal progenitors	Cd44
Has1	1.48905079856214e-08	0.828003209216451	0.324	0.122	0.000247524914244984	Mesenchymal progenitors	Has1
AW551984	1.51694659552819e-08	0.304087097750206	0.299	0.102	0.00025216203257465	Mesenchymal progenitors	AW551984
C4b	1.85250616586097e-08	0.561381620365706	0.248	0.048	0.000307942099951069	Mesenchymal progenitors	C4b
Ntn1	2.63729448681524e-08	0.27434114565052	0.285	0.119	0.000438397462543297	Mesenchymal progenitors	Ntn1
Qpct	3.59578342800683e-08	0.310067810721372	0.299	0.116	0.000597727079237575	Mesenchymal progenitors	Qpct
Cd248	4.14724848390645e-08	0.586311490155625	0.438	0.196	0.000689397115479769	Mesenchymal progenitors	Cd248
Ddah2	4.45152787853408e-08	0.34544713217227	0.725	0.5	0.00073997747924872	Mesenchymal progenitors	Ddah2
Akap12	5.43949218045683e-08	0.451207504364624	0.367	0.195	0.000904206785157339	Mesenchymal progenitors	Akap12
Rnase4	9.03507509057663e-08	0.515957583600839	0.704	0.512	0.00150190053230655	Mesenchymal progenitors	Rnase4
Vcan	1.01309223937318e-07	0.313348811218661	0.87	0.722	0.00168406322951004	Mesenchymal progenitors	Vcan
Igfbp5	1.0869979226502e-07	0.97858671793292	0.621	0.424	0.00180691664682143	Mesenchymal progenitors	Igfbp5
Id3	1.17326007765622e-07	0.855360333024212	0.837	0.7	0.00195031022708793	Mesenchymal progenitors	Id3
Txn1	1.26620377253605e-07	0.412435126226768	0.964	0.887	0.00210481053108668	Mesenchymal progenitors	Txn1
Ifi27l2a	1.41260708203278e-07	0.661736451332394	0.192	0.065	0.00234817675246309	Mesenchymal progenitors	Ifi27l2a
Plpp3	1.73582145181255e-07	0.349687704378009	0.632	0.482	0.00288545599934801	Mesenchymal progenitors	Plpp3
Serpinb6a	2.03860261079255e-07	0.451060168099383	0.728	0.544	0.00338876911992046	Mesenchymal progenitors	Serpinb6a
Nbl1	2.35912640843579e-07	0.586679585809753	0.785	0.64	0.00392157582874281	Mesenchymal progenitors	Nbl1
Filip1l	2.37264987791795e-07	0.347917749819266	0.445	0.29	0.003944055892063	Mesenchymal progenitors	Filip1l
Icam1	2.49545743615388e-07	0.36695942229979	0.232	0.086	0.0041481988961186	Mesenchymal progenitors	Icam1
Il6st	3.16942833801922e-07	0.292114988238967	0.41	0.222	0.00526854072628934	Mesenchymal progenitors	Il6st
Il6	3.40879511387699e-07	0.473869095272999	0.129	0.011	0.00566644011779772	Mesenchymal progenitors	Il6
Arhgap21	4.00370125737e-07	0.291157356759573	0.369	0.181	0.00665535260012615	Mesenchymal progenitors	Arhgap21
Trio	5.46855940718693e-07	0.253165418513277	0.371	0.214	0.00909038630256683	Mesenchymal progenitors	Trio
Dbn1	7.02947577707995e-07	0.270009324146831	0.328	0.167	0.01168509758424	Mesenchymal progenitors	Dbn1
Ifitm2	7.56775869360378e-07	0.293941271256367	0.968	0.925	0.0125798852763776	Mesenchymal progenitors	Ifitm2
Pi16	1.19079510000842e-06	0.317342656710397	0.128	0.035	0.0197945869474399	Mesenchymal progenitors	Pi16
Arid5b	1.35394605740158e-06	0.416215426573935	0.5	0.36	0.0225066453121865	Mesenchymal progenitors	Arid5b
Itm2a	1.48509460678472e-06	0.441224900384038	0.937	0.844	0.0246867276485823	Mesenchymal progenitors	Itm2a
Adamts5	1.69966363005622e-06	0.428673374474816	0.328	0.148	0.0282535085224245	Mesenchymal progenitors	Adamts5
Epb41l2	1.71518011223561e-06	0.285100347187378	0.448	0.275	0.0285114390056925	Mesenchymal progenitors	Epb41l2
Tmsb4x	1.83464049882238e-06	0.33774574953189	0.999	0.909	0.0304972290119244	Mesenchymal progenitors	Tmsb4x
Csf1	2.15868244895075e-06	0.292202905731084	0.29	0.12	0.0358837783489083	Mesenchymal progenitors	Csf1
Loxl1	2.4392465847638e-06	0.363345226434107	0.485	0.268	0.0405475959785287	Mesenchymal progenitors	Loxl1
Ebf2	2.4508366908001e-06	0.294683025436775	0.33	0.151	0.04074025831117	Mesenchymal progenitors	Ebf2
Ecm1	3.43002747782084e-06	0.583189058529937	0.514	0.297	0.0570173467638158	Mesenchymal progenitors	Ecm1
Sptbn1	3.54982402778076e-06	0.441820635215803	0.813	0.65	0.0590087248137995	Mesenchymal progenitors	Sptbn1
Irf1	3.89562038254751e-06	0.584266479942802	0.4	0.2	0.0647568976190873	Mesenchymal progenitors	Irf1
Dnajb4	3.94179880628047e-06	0.354051141399351	0.435	0.262	0.0655245215568003	Mesenchymal progenitors	Dnajb4
Tmem158	4.27711181992825e-06	0.266947185751998	0.442	0.275	0.0710984297826672	Mesenchymal progenitors	Tmem158
Lama2	5.15760536581149e-06	0.278882921771979	0.251	0.081	0.0857348739958844	Mesenchymal progenitors	Lama2
Col4a1	5.64395518942877e-06	0.624566714782206	0.732	0.578	0.0938194671138744	Mesenchymal progenitors	Col4a1
Cmtm3	5.7819104971719e-06	0.276701320247858	0.455	0.252	0.0961126981944885	Mesenchymal progenitors	Cmtm3
Ugdh	5.80795073646593e-06	0.43632677958811	0.442	0.283	0.0965455650922732	Mesenchymal progenitors	Ugdh
Man1a	6.07931423081327e-06	0.37860530392918	0.396	0.181	0.101056440458809	Mesenchymal progenitors	Man1a
Antxr2	6.75034542546187e-06	0.265707763852115	0.259	0.109	0.112210992007453	Mesenchymal progenitors	Antxr2
Rgs2	1.09389522154032e-05	0.434185042419814	0.259	0.128	0.181838202676647	Mesenchymal progenitors	Rgs2
Nfib	1.17348283195852e-05	0.292418464325621	0.843	0.796	0.195068051156465	Mesenchymal progenitors	Nfib
C1s1	1.18059783596997e-05	0.255297885398596	0.188	0.05	0.196250778273288	Mesenchymal progenitors	C1s1
Fst	1.18233447479956e-05	0.33846599190729	0.301	0.152	0.196539459745931	Mesenchymal progenitors	Fst
Ctsb	1.20795732500037e-05	0.352450284217282	0.732	0.599	0.200798746134812	Mesenchymal progenitors	Ctsb
Rap1b	1.31390392752101e-05	0.346341991480139	0.669	0.526	0.218410249871817	Mesenchymal progenitors	Rap1b
Sulf1	1.49301383059925e-05	0.30419983583896	0.482	0.333	0.248183689060514	Mesenchymal progenitors	Sulf1
Nfkbiz	1.55586464112792e-05	0.459455702289186	0.397	0.212	0.258631379294694	Mesenchymal progenitors	Nfkbiz
Scara5	1.66400717751061e-05	0.286538990152514	0.161	0.044	0.276607913117589	Mesenchymal progenitors	Scara5
Ltbp4	2.14101828136076e-05	0.382598559878526	0.606	0.444	0.355901468910599	Mesenchymal progenitors	Ltbp4
Gas1	2.26109359804196e-05	0.431379507204127	0.779	0.635	0.375861588802515	Mesenchymal progenitors	Gas1
Adamts1	2.67823539980948e-05	0.487355102065274	0.45	0.259	0.44520307051033	Mesenchymal progenitors	Adamts1
Heg1	2.70427660520789e-05	0.301578022532078	0.259	0.089	0.449531900083707	Mesenchymal progenitors	Heg1
Ccnl1	3.0195788055738e-05	0.458265865621006	0.622	0.483	0.501944584850533	Mesenchymal progenitors	Ccnl1
Gap43	3.12678552474527e-05	0.345802291243133	0.273	0.121	0.519765557778406	Mesenchymal progenitors	Gap43
S100a11	3.14331796161378e-05	0.333037480037778	0.965	0.893	0.522513744759059	Mesenchymal progenitors	S100a11
Gfpt2	3.2280400359368e-05	0.401628665658998	0.321	0.137	0.536597095173775	Mesenchymal progenitors	Gfpt2
Tmeff2	3.2703755517977e-05	0.25813118785757	0.236	0.101	0.543634527975332	Mesenchymal progenitors	Tmeff2
Cxcl12	3.65339569678818e-05	0.365034341502569	0.373	0.207	0.6073039666771	Mesenchymal progenitors	Cxcl12
Ech1	4.15851682262311e-05	0.254793860939319	0.569	0.379	0.691270251424639	Mesenchymal progenitors	Ech1
Tppp3	4.23411306484416e-05	0.388257627834194	0.781	0.581	0.703836614769045	Mesenchymal progenitors	Tppp3
Cox7a2l	4.33488306706902e-05	0.28951528392998	0.647	0.502	0.720587612238883	Mesenchymal progenitors	Cox7a2l
Emilin2	5.55852905342104e-05	0.352410121979796	0.363	0.166	0.923994284550179	Mesenchymal progenitors	Emilin2
Anxa3	6.12804851495052e-05	0.283314122809534	0.206	0.087	1	Mesenchymal progenitors	Anxa3
Tpt1	6.32839464003285e-05	0.337470481088004	1	1	1	Mesenchymal progenitors	Tpt1
Lama4	6.66579340352459e-05	0.274401286514339	0.389	0.232	1	Mesenchymal progenitors	Lama4
Rhob	6.79975188370844e-05	0.325480421198101	0.746	0.678	1	Mesenchymal progenitors	Rhob
Tmem100	7.11732237738256e-05	0.444800888521727	0.345	0.152	1	Mesenchymal progenitors	Tmem100
Marcks	7.40856955257958e-05	0.380712030961185	0.672	0.53	1	Mesenchymal progenitors	Marcks
Gstm1	7.98036721594968e-05	0.3022279093828	0.281	0.111	1	Mesenchymal progenitors	Gstm1
Lysmd2	8.49011461100906e-05	0.333004406577671	0.402	0.197	1	Mesenchymal progenitors	Lysmd2
Steap3	9.9281797253507e-05	0.294712487390224	0.254	0.075	1	Mesenchymal progenitors	Steap3
Ly6e	0.000104071896803476	0.370580209761893	0.347	0.147	1	Mesenchymal progenitors	Ly6e
Dnaja1	0.00010430345347636	0.26343632672813	0.792	0.722	1	Mesenchymal progenitors	Dnaja1
Dlk1	0.000124338501844946	0.485276826766364	0.738	0.611	1	Mesenchymal progenitors	Dlk1
Ddx5	0.000126323982963739	0.283794490842688	0.904	0.867	1	Mesenchymal progenitors	Ddx5
Maged2	0.000158626697881296	0.280738146174038	0.852	0.752	1	Mesenchymal progenitors	Maged2
Has2	0.000178248987140816	0.37905181111538	0.267	0.174	1	Mesenchymal progenitors	Has2
Tnfaip2	0.000182359818814223	0.554131450196262	0.177	0.044	1	Mesenchymal progenitors	Tnfaip2
Itih5	0.00019329963244857	0.274867948045902	0.708	0.557	1	Mesenchymal progenitors	Itih5
Agtr2	0.000197789268916889	0.355363586854357	0.49	0.345	1	Mesenchymal progenitors	Agtr2
Ccdc80	0.000202488774336825	0.375127923558508	0.516	0.337	1	Mesenchymal progenitors	Ccdc80
Cd55	0.000224033854195352	0.368380300125522	0.318	0.198	1	Mesenchymal progenitors	Cd55
Map1lc3b	0.000231882273659916	0.272173696926226	0.749	0.648	1	Mesenchymal progenitors	Map1lc3b
Ccl7	0.000257569532812246	0.503732869177464	0.101	0.041	1	Mesenchymal progenitors	Ccl7
Csrp2	0.000332053114247779	0.346790621904834	0.556	0.385	1	Mesenchymal progenitors	Csrp2
Nov	0.000369665404478025	0.302738482075362	0.523	0.426	1	Mesenchymal progenitors	Nov
Irs2	0.00037114686783838	0.258509016361729	0.266	0.123	1	Mesenchymal progenitors	Irs2
Ahnak	0.000435833921480116	0.307215834070862	0.912	0.873	1	Mesenchymal progenitors	Ahnak
Plagl1	0.000490039864129677	0.26983867536919	0.706	0.622	1	Mesenchymal progenitors	Plagl1
Cilp	0.000559767267966219	0.440032834931283	0.19	0.098	1	Mesenchymal progenitors	Cilp
Lima1	0.000575743899739187	0.377313631938954	0.546	0.337	1	Mesenchymal progenitors	Lima1
Nfil3	0.000581227914075818	0.254760830183135	0.287	0.158	1	Mesenchymal progenitors	Nfil3
Sdc2	0.000609952365774839	0.378757717957486	0.613	0.488	1	Mesenchymal progenitors	Sdc2
Axl	0.000670915105938165	0.320415127076544	0.442	0.282	1	Mesenchymal progenitors	Axl
Hmox1	0.000685072374652601	0.360748676054511	0.184	0.096	1	Mesenchymal progenitors	Hmox1
Klf6	0.000734317001436378	0.58749545703848	0.744	0.628	1	Mesenchymal progenitors	Klf6
Jak1	0.000788319758205435	0.269815801713436	0.457	0.308	1	Mesenchymal progenitors	Jak1
Pabpc1	0.000869908385089927	0.372316707405537	0.87	0.846	1	Mesenchymal progenitors	Pabpc1
Nrk	0.000916120044130812	0.363151928572224	0.593	0.544	1	Mesenchymal progenitors	Nrk
Tgfbr2	0.000966797710716731	0.26384638384727	0.447	0.289	1	Mesenchymal progenitors	Tgfbr2
Socs2	0.00102695847777968	0.263352970818172	0.326	0.21	1	Mesenchymal progenitors	Socs2
Glul	0.00114894082851404	0.397806319887404	0.28	0.143	1	Mesenchymal progenitors	Glul
Tuba1a	0.00116904566232531	0.253570146084252	0.867	0.802	1	Mesenchymal progenitors	Tuba1a
H19	0.00119863079908201	0.47368952903111	0.771	0.621	1	Mesenchymal progenitors	H19
Maff	0.00141721517218259	0.302390522400587	0.341	0.218	1	Mesenchymal progenitors	Maff
Sash1	0.00172161531258307	0.253642242383171	0.414	0.289	1	Mesenchymal progenitors	Sash1
Aldh2	0.001811867244739	0.283094155117038	0.444	0.283	1	Mesenchymal progenitors	Aldh2
Igfbp4	0.00208037165320324	0.302384418316163	0.812	0.644	1	Mesenchymal progenitors	Igfbp4
Pnp	0.00250831476548044	0.35596519392229	0.485	0.321	1	Mesenchymal progenitors	Pnp
Thbd	0.00299281885208816	0.261831270295046	0.192	0.099	1	Mesenchymal progenitors	Thbd
Tnfaip6	0.0031072998034326	0.520208502052451	0.507	0.371	1	Mesenchymal progenitors	Tnfaip6
Cxcl2	0.0031516025370058	0.43244361040686	0.119	0.053	1	Mesenchymal progenitors	Cxcl2
Osr2	0.00336325359520746	0.269463420227676	0.319	0.156	1	Mesenchymal progenitors	Osr2
Txnip	0.00351941937013438	0.424455409909442	0.612	0.492	1	Mesenchymal progenitors	Txnip
Nfia	0.00393274628316344	0.251162600205968	0.654	0.535	1	Mesenchymal progenitors	Nfia
Phlda1	0.00402796194913725	0.646629638220838	0.534	0.414	1	Mesenchymal progenitors	Phlda1
Frmd6	0.00407286812704405	0.273565173050401	0.471	0.33	1	Mesenchymal progenitors	Frmd6
Ptgs2	0.00430830676675804	0.275028609165592	0.129	0.054	1	Mesenchymal progenitors	Ptgs2
Uba52	0.00434065413704361	0.303656062513683	0.884	0.786	1	Mesenchymal progenitors	Uba52
Igf2	0.0044794772724061	1.31348564588603	0.71	0.55	1	Mesenchymal progenitors	Igf2
Antxr1	0.00513920705054532	0.291160691855039	0.669	0.495	1	Mesenchymal progenitors	Antxr1
Rnd3	0.0051490107509392	0.427154304560001	0.462	0.325	1	Mesenchymal progenitors	Rnd3
Serpine2	0.00869407225211429	0.469172850444236	0.388	0.23	1	Mesenchymal progenitors	Serpine2
Gas6	0.00890094804970157	0.350605453269983	0.476	0.387	1	Mesenchymal progenitors	Gas6
Ptx3	0.00956587155370094	0.410623372021437	0.12	0.053	1	Mesenchymal progenitors	Ptx3
Itm2a1	4.81214964438442e-21	1.18406075271037	0.972	0.823	7.99923635386022e-17	Quiescent chondro-progenitors	Itm2a
Mdk	2.46919857270408e-20	1.14726147239955	0.714	0.326	4.104548787406e-16	Quiescent chondro-progenitors	Mdk
Cdkn1c	2.87379651416089e-20	1.15999899150534	0.915	0.63	4.77711194548965e-16	Quiescent chondro-progenitors	Cdkn1c
Dlk11	9.28622851421314e-19	1.3055115730775	0.885	0.549	1.54364976591765e-14	Quiescent chondro-progenitors	Dlk1
Mfap2	1.16748396330765e-17	1.01012553785264	0.883	0.64	1.94070859220631e-13	Quiescent chondro-progenitors	Mfap2
Gnas	2.32646182768756e-17	0.771687391133103	0.999	0.999	3.86727749616504e-13	Quiescent chondro-progenitors	Gnas
Marcks1	8.92184969959059e-17	0.757005298050889	0.763	0.484	1.48307907556294e-12	Quiescent chondro-progenitors	Marcks
Mest	1.87810165506563e-15	0.919040923051616	0.896	0.679	3.1219683812156e-11	Quiescent chondro-progenitors	Mest
Igfbp41	2.50950781547016e-15	0.820421827127435	0.805	0.628	4.17155484165605e-11	Quiescent chondro-progenitors	Igfbp4
Gpc31	1.41908715566243e-14	0.825459683417716	0.8	0.447	2.35894857885765e-10	Quiescent chondro-progenitors	Gpc3
Nrk1	3.78986685310972e-14	0.639877384309871	0.757	0.486	6.29989566992429e-10	Quiescent chondro-progenitors	Nrk
Smoc2	6.7324020390534e-14	0.643487361694588	0.455	0.156	1.11912719095185e-09	Quiescent chondro-progenitors	Smoc2
Capn6	1.8268859735349e-13	0.61500353601308	0.743	0.439	3.03683255380707e-09	Quiescent chondro-progenitors	Capn6
6330403K07Rik	3.38438501680539e-13	0.490541448921347	0.473	0.171	5.62586321343561e-09	Quiescent chondro-progenitors	6330403K07Rik
Idh2	3.67078993613432e-13	0.486164778706217	0.665	0.406	6.10195411083608e-09	Quiescent chondro-progenitors	Idh2
Plagl11	3.83493234603407e-13	0.635070718172479	0.821	0.575	6.37480803881243e-09	Quiescent chondro-progenitors	Plagl1
Nid2	5.68782012088067e-13	0.47521791289073	0.376	0.124	9.45486338693993e-09	Quiescent chondro-progenitors	Nid2
Agtr21	9.99129578793992e-13	0.681896182993395	0.615	0.288	1.66085309882925e-08	Quiescent chondro-progenitors	Agtr2
Il11ra1	1.54730262282736e-12	0.465847147883972	0.758	0.519	2.57208114992592e-08	Quiescent chondro-progenitors	Il11ra1
Aprt	2.50012702666164e-12	0.372598359005659	0.679	0.491	4.15596115641964e-08	Quiescent chondro-progenitors	Aprt
Cks1b	1.47647987896665e-11	0.472258778515979	0.565	0.286	2.45435250280626e-07	Quiescent chondro-progenitors	Cks1b
Crabp1	8.6306725027094e-11	0.637849446632515	0.325	0.099	1.43467669012538e-06	Quiescent chondro-progenitors	Crabp1
Ccnd3	9.81541932778983e-11	0.472845865444096	0.709	0.403	1.6316171548585e-06	Quiescent chondro-progenitors	Ccnd3
Eef1g	1.09112218799401e-10	0.346760398314484	0.869	0.756	1.81377241310244e-06	Quiescent chondro-progenitors	Eef1g
Ly6h	1.42743560889321e-10	0.437139041913166	0.235	0.053	2.37282621266319e-06	Quiescent chondro-progenitors	Ly6h
Cxcl121	1.50311558252107e-10	0.603130786349924	0.428	0.171	2.49862903282478e-06	Quiescent chondro-progenitors	Cxcl12
Akap121	1.75925520459824e-10	0.462426203301256	0.417	0.159	2.92440992660365e-06	Quiescent chondro-progenitors	Akap12
Selenom	2.62555122808874e-10	0.526922143619933	0.889	0.775	4.36445380645192e-06	Quiescent chondro-progenitors	Selenom
Peg3	2.9773424484117e-10	0.590947035286198	0.924	0.713	4.94923635199477e-06	Quiescent chondro-progenitors	Peg3
Cox8a	4.7333582908797e-10	0.469127140154497	0.947	0.871	7.86826148692933e-06	Quiescent chondro-progenitors	Cox8a
Lsm7	5.01642172345455e-10	0.349701162287972	0.66	0.448	8.3387978308985e-06	Quiescent chondro-progenitors	Lsm7
Pdia6	5.33574658781801e-10	0.423750288012795	0.852	0.77	8.86961155292988e-06	Quiescent chondro-progenitors	Pdia6
Hmgn2	6.12668993278699e-10	0.558181111120253	0.738	0.495	1.01843966752718e-05	Quiescent chondro-progenitors	Hmgn2
Bex3	7.19792077780949e-10	0.450374289911969	0.623	0.361	1.19651037089527e-05	Quiescent chondro-progenitors	Bex3
Ndufa3	7.39222424733987e-10	0.355736592130045	0.708	0.54	1.22880943663531e-05	Quiescent chondro-progenitors	Ndufa3
Cpxm1	8.68789494715641e-10	0.419105749243787	0.414	0.157	1.44418877706581e-05	Quiescent chondro-progenitors	Cpxm1
Aes	1.05209286567717e-09	0.559004445303418	0.752	0.5	1.74889397061516e-05	Quiescent chondro-progenitors	Aes
Mfap4	1.23239023400647e-09	0.442170835391075	0.753	0.528	2.04860228598896e-05	Quiescent chondro-progenitors	Mfap4
Slc50a1	1.40935317781531e-09	0.297081164491878	0.526	0.331	2.34276778748239e-05	Quiescent chondro-progenitors	Slc50a1
Tmeff21	2.02354343456315e-09	0.318332238178001	0.237	0.085	3.36373625127432e-05	Quiescent chondro-progenitors	Tmeff2
Grb10	2.2011564694611e-09	0.492136944231729	0.824	0.636	3.65898239918519e-05	Quiescent chondro-progenitors	Grb10
Olfml3	3.04082182103637e-09	0.505845900108965	0.505	0.214	5.05475811310876e-05	Quiescent chondro-progenitors	Olfml3
H191	3.22649836218326e-09	0.674256644647501	0.848	0.579	5.36340822745724e-05	Quiescent chondro-progenitors	H19
Nfib1	3.85045619962715e-09	0.362477173624045	0.902	0.771	6.40061334064021e-05	Quiescent chondro-progenitors	Nfib
Ftl1	6.05133209662938e-09	0.46804172338878	0.976	0.941	0.00010059129344227	Quiescent chondro-progenitors	Ftl1
Tcf7l2	8.46201287930929e-09	0.423929524176492	0.523	0.293	0.000140664040092758	Quiescent chondro-progenitors	Tcf7l2
Csrp21	8.59703442659326e-09	0.65654204417591	0.617	0.347	0.00014290850327326	Quiescent chondro-progenitors	Csrp2
Erp29	1.1110605587642e-08	0.288984236916763	0.796	0.689	0.000184691596683373	Quiescent chondro-progenitors	Erp29
Serf2	1.21659384372453e-08	0.339865993679157	0.996	0.994	0.000202234394642329	Quiescent chondro-progenitors	Serf2
Dkk2	1.29017215206485e-08	0.309975763554541	0.267	0.089	0.00021446531683774	Quiescent chondro-progenitors	Dkk2
Ptov1	1.52194817042994e-08	0.466304434639594	0.833	0.634	0.000252993444370569	Quiescent chondro-progenitors	Ptov1
H1fx	1.59295019016394e-08	0.372248693361743	0.408	0.168	0.000264796110110952	Quiescent chondro-progenitors	H1fx
Marcksl1	2.40177934757774e-08	0.420643811393248	0.462	0.209	0.000399247780947848	Quiescent chondro-progenitors	Marcksl1
Sfrp2	2.75180332812081e-08	0.572315823670458	0.356	0.121	0.000457432267233522	Quiescent chondro-progenitors	Sfrp2
Tmsb10	2.93848914620574e-08	0.561422466006689	0.932	0.862	0.000488465050773779	Quiescent chondro-progenitors	Tmsb10
Arf5	3.23749010581564e-08	0.441431464672228	0.926	0.803	0.000538167980289734	Quiescent chondro-progenitors	Arf5
Ptn1	3.30575155489224e-08	0.760116211554393	0.837	0.673	0.000549515080969737	Quiescent chondro-progenitors	Ptn
Ifitm21	3.63233070834487e-08	0.579333844705247	0.964	0.922	0.000603802333648167	Quiescent chondro-progenitors	Ifitm2
Fbn2	3.67582842108331e-08	0.544010702075982	0.78	0.576	0.000611032958436678	Quiescent chondro-progenitors	Fbn2
Smim1	4.08179501939827e-08	0.301992927373777	0.285	0.078	0.000678516786074574	Quiescent chondro-progenitors	Smim1
Gm1673	4.79400201668466e-08	0.299680815263478	0.394	0.183	0.000796906955233491	Quiescent chondro-progenitors	Gm1673
Krtcap2	5.22324780046022e-08	0.338469847307234	0.893	0.82	0.000868260481870502	Quiescent chondro-progenitors	Krtcap2
Gng5	5.96628004672713e-08	0.379887311310075	0.916	0.831	0.000991774732167452	Quiescent chondro-progenitors	Gng5
Limd2	6.3494570781105e-08	0.262662148552921	0.278	0.098	0.00105547025009431	Quiescent chondro-progenitors	Limd2
Myl9	7.72644224858298e-08	0.267166851597581	0.302	0.135	0.00128436649498195	Quiescent chondro-progenitors	Myl9
Peg10	9.73987611000521e-08	0.294714584036278	0.29	0.099	0.00161905960576617	Quiescent chondro-progenitors	Peg10
Zim1	1.1610612980013e-07	0.333809908558182	0.411	0.201	0.00193003219566755	Quiescent chondro-progenitors	Zim1
Basp1	1.37536478337663e-07	0.576180701818095	0.593	0.429	0.00228626887940697	Quiescent chondro-progenitors	Basp1
Kctd12	1.40234923717398e-07	0.406218265937043	0.477	0.225	0.0023311251369543	Quiescent chondro-progenitors	Kctd12
Nid11	1.54316065494514e-07	0.313939265477341	0.523	0.333	0.00256519595671531	Quiescent chondro-progenitors	Nid1
Lrrc17	1.5918435323839e-07	0.332685908089546	0.402	0.184	0.00264612150388176	Quiescent chondro-progenitors	Lrrc17
Npm1	1.62406750368142e-07	0.437149097135619	0.979	0.935	0.00269968741136962	Quiescent chondro-progenitors	Npm1
Gstm5	1.68705375620603e-07	0.338141971629477	0.568	0.362	0.00280438945894129	Quiescent chondro-progenitors	Gstm5
Igf2r	1.70264506816052e-07	0.37399872524093	0.695	0.493	0.00283030689680323	Quiescent chondro-progenitors	Igf2r
Meg3	1.76754632362331e-07	0.566603425999699	0.951	0.822	0.00293819225375903	Quiescent chondro-progenitors	Meg3
Ndn	1.81136202494358e-07	0.561350312824599	0.674	0.48	0.00301102709406371	Quiescent chondro-progenitors	Ndn
Eln	1.84592461834839e-07	0.490942141311931	0.491	0.244	0.00306848049308052	Quiescent chondro-progenitors	Eln
Snrpd1	1.90708480895596e-07	0.331488187175649	0.695	0.526	0.0031701470779275	Quiescent chondro-progenitors	Snrpd1
Emilin1	1.9749647719365e-07	0.346805776808985	0.551	0.378	0.00328298394039005	Quiescent chondro-progenitors	Emilin1
Ndufb5	2.24113702135144e-07	0.300158870326167	0.782	0.645	0.00372544207059251	Quiescent chondro-progenitors	Ndufb5
Lpar4	2.27613902664375e-07	0.295855239828802	0.46	0.239	0.0037836259039899	Quiescent chondro-progenitors	Lpar4
Ppdpf	2.93238024926761e-07	0.260471649617408	0.394	0.201	0.00487449568835756	Quiescent chondro-progenitors	Ppdpf
Atp5e	3.06085532945406e-07	0.284871894123117	0.966	0.947	0.00508805981415148	Quiescent chondro-progenitors	Atp5e
Acat1	3.1346675136683e-07	0.326742866202647	0.669	0.472	0.00521075780797082	Quiescent chondro-progenitors	Acat1
Ndufa4	3.41951417276487e-07	0.557504233225077	0.839	0.708	0.00568425840938705	Quiescent chondro-progenitors	Ndufa4
Maged21	3.99458693162234e-07	0.616718768269239	0.837	0.746	0.00664020185643582	Quiescent chondro-progenitors	Maged2
Tecr	4.48720920220617e-07	0.336042394131418	0.631	0.432	0.00745908785682731	Quiescent chondro-progenitors	Tecr
Snrpf	4.56014757196416e-07	0.264895200712333	0.845	0.728	0.00758033330887602	Quiescent chondro-progenitors	Snrpf
Ddost	4.61774144954166e-07	0.361388527118308	0.837	0.713	0.0076760716115731	Quiescent chondro-progenitors	Ddost
Islr1	4.81956306358468e-07	0.414945149889814	0.78	0.545	0.00801155968059681	Quiescent chondro-progenitors	Islr
Kcnq1ot1	5.82551750143217e-07	0.534742813707254	0.528	0.246	0.00968375774263069	Quiescent chondro-progenitors	Kcnq1ot1
Ube2s	6.34138319335055e-07	0.293482221261034	0.747	0.604	0.0105412812823066	Quiescent chondro-progenitors	Ube2s
Selenow	7.06440388873823e-07	0.500237157328145	0.931	0.86	0.0117431585842496	Quiescent chondro-progenitors	Selenow
Hmgn1	7.50653731722964e-07	0.317522037102721	0.851	0.777	0.0124781169824308	Quiescent chondro-progenitors	Hmgn1
Hnrnpa1	7.52133909059574e-07	0.277819926472037	0.764	0.615	0.0125027219702973	Quiescent chondro-progenitors	Hnrnpa1
Mtch1	9.22749108748426e-07	0.408612244499769	0.788	0.649	0.0153388584347251	Quiescent chondro-progenitors	Mtch1
2410015M20Rik	9.28430594549358e-07	0.389338689788616	0.722	0.52	0.015433301773194	Quiescent chondro-progenitors	2410015M20Rik
Ndufc2	9.58263213714158e-07	0.341344515033934	0.77	0.612	0.0159292094015705	Quiescent chondro-progenitors	Ndufc2
Cdo1	9.64858001229169e-07	0.318696593637198	0.37	0.158	0.0160388345544325	Quiescent chondro-progenitors	Cdo1
Bcl7c	1.10474652572363e-06	0.329936524721842	0.67	0.483	0.0183642014971039	Quiescent chondro-progenitors	Bcl7c
Cdk4	1.17299080544461e-06	0.467411574082792	0.719	0.506	0.0194986261589058	Quiescent chondro-progenitors	Cdk4
Kitl	1.24988759000449e-06	0.262784475636483	0.236	0.079	0.0207768814086446	Quiescent chondro-progenitors	Kitl
Ppib	1.37939835100462e-06	0.297650738348263	0.988	0.988	0.0229297387887498	Quiescent chondro-progenitors	Ppib
Oaf	1.64342100985245e-06	0.293780867742877	0.54	0.35	0.0273185874467773	Quiescent chondro-progenitors	Oaf
Cntfr	1.77609110043506e-06	0.375667490987888	0.24	0.051	0.029523962362532	Quiescent chondro-progenitors	Cntfr
Tubb5	1.81102140521284e-06	0.366013688992472	0.838	0.696	0.030104608818853	Quiescent chondro-progenitors	Tubb5
Efemp2	1.84272890524731e-06	0.30543389657558	0.449	0.246	0.0306316825919261	Quiescent chondro-progenitors	Efemp2
Siva1	1.84736792819295e-06	0.372599772976192	0.604	0.378	0.0307087970703514	Quiescent chondro-progenitors	Siva1
Lrpap1	2.0763669726922e-06	0.250760328147145	0.56	0.389	0.0345154481870624	Quiescent chondro-progenitors	Lrpap1
Ssr2	2.1088264566391e-06	0.419546116963126	0.888	0.804	0.0350550221887118	Quiescent chondro-progenitors	Ssr2
Fabp5	2.20418188567694e-06	0.48851462790796	0.534	0.334	0.0366401154856077	Quiescent chondro-progenitors	Fabp5
Pdgfra1	2.27464795215201e-06	0.27553112758422	0.551	0.369	0.0378114729086229	Quiescent chondro-progenitors	Pdgfra
AY036118	2.29177003847937e-06	0.450384337684333	0.829	0.65	0.0380960933496425	Quiescent chondro-progenitors	AY036118
Erg28	2.39354018103075e-06	0.344615044249982	0.425	0.2	0.0397878184292741	Quiescent chondro-progenitors	Erg28
Sec11a	2.46170460019788e-06	0.313397109624364	0.809	0.678	0.0409209155690894	Quiescent chondro-progenitors	Sec11a
Slc25a4	2.85318905181725e-06	0.277317643078502	0.922	0.907	0.0474285616083582	Quiescent chondro-progenitors	Slc25a4
Ndufs4	2.8944289321002e-06	0.25649473633349	0.495	0.306	0.0481140921383016	Quiescent chondro-progenitors	Ndufs4
H3f3a	3.31646249827326e-06	0.39216701432494	0.987	0.979	0.0551295561087965	Quiescent chondro-progenitors	H3f3a
Selenok	4.23463070380389e-06	0.250857852217038	0.925	0.853	0.0703922661893321	Quiescent chondro-progenitors	Selenok
Zfhx4	4.91103666055866e-06	0.254787040352358	0.393	0.224	0.0816361624084666	Quiescent chondro-progenitors	Zfhx4
Sub1	4.93730462590229e-06	0.274368257229299	0.877	0.824	0.0820728147963737	Quiescent chondro-progenitors	Sub1
Ranbp1	4.95361063951903e-06	0.278644420890429	0.693	0.564	0.0823438696607248	Quiescent chondro-progenitors	Ranbp1
Rbp1	5.53058689233165e-06	0.528651620872081	0.448	0.201	0.091934945911229	Quiescent chondro-progenitors	Rbp1
Sumo2	5.84844851434652e-06	0.461264003885964	0.857	0.762	0.0972187596539822	Quiescent chondro-progenitors	Sumo2
Ldhb	7.6020269137376e-06	0.257735766233317	0.3	0.13	0.12636849338706	Quiescent chondro-progenitors	Ldhb
Pfn1	8.08450994103445e-06	0.256073497364263	0.898	0.81	0.134388808749816	Quiescent chondro-progenitors	Pfn1
Auts2	9.07950637347183e-06	0.325326767235461	0.593	0.394	0.150928634446222	Quiescent chondro-progenitors	Auts2
Stmn1	9.82045340429317e-06	0.366514621487827	0.41	0.213	0.163245396939565	Quiescent chondro-progenitors	Stmn1
Ubb	1.10297105611783e-05	0.357269642679463	0.998	0.996	0.183346878658467	Quiescent chondro-progenitors	Ubb
Svbp	1.16843163068641e-05	0.25762132819695	0.633	0.482	0.194228389969002	Quiescent chondro-progenitors	Svbp
Fzd2	1.24157475431214e-05	0.37219626113087	0.475	0.213	0.206386971409307	Quiescent chondro-progenitors	Fzd2
Ptprs	1.43114607941357e-05	0.334899945955879	0.656	0.46	0.237899412780917	Quiescent chondro-progenitors	Ptprs
Sfrp1	1.48011211547089e-05	0.254282865948874	0.24	0.096	0.246039036954726	Quiescent chondro-progenitors	Sfrp1
Fbln1	1.76569429711815e-05	0.375759268001661	0.45	0.266	0.293511363009949	Quiescent chondro-progenitors	Fbln1
Lum1	1.86313994933358e-05	0.336012708977991	0.691	0.544	0.309709753777721	Quiescent chondro-progenitors	Lum
Kdelr2	1.93551969275323e-05	0.357660393685149	0.846	0.718	0.32174143852637	Quiescent chondro-progenitors	Kdelr2
Cyba	2.11810917270789e-05	0.289039276638944	0.643	0.49	0.352093287779233	Quiescent chondro-progenitors	Cyba
Tmem176b	2.18595258493843e-05	0.293623814381634	0.455	0.3	0.363370898194316	Quiescent chondro-progenitors	Tmem176b
Pebp1	2.19010496374952e-05	0.314790042666407	0.813	0.732	0.364061148124082	Quiescent chondro-progenitors	Pebp1
Naca	2.26218687112781e-05	0.367361845639252	0.986	0.974	0.376043323587576	Quiescent chondro-progenitors	Naca
Atp5g1	2.37470909482433e-05	0.302414391926803	0.822	0.732	0.394747892832649	Quiescent chondro-progenitors	Atp5g1
Fth11	3.03159321106778e-05	0.32127544015921	0.978	0.948	0.503941739475797	Quiescent chondro-progenitors	Fth1
Atp5o.1	3.03618182009219e-05	0.297340024309724	0.707	0.532	0.504704503953926	Quiescent chondro-progenitors	Atp5o.1
Cnpy2	3.7923640281507e-05	0.304663109749747	0.81	0.666	0.630404672399491	Quiescent chondro-progenitors	Cnpy2
Calm3	4.48708793295051e-05	0.315204341281009	0.547	0.331	0.745888627094364	Quiescent chondro-progenitors	Calm3
Fau	4.89450650249263e-05	0.33110072535696	0.997	0.99	0.81361381590935	Quiescent chondro-progenitors	Fau
Fst1	4.95458054202585e-05	0.349679529364347	0.283	0.141	0.823599923500957	Quiescent chondro-progenitors	Fst
Mrfap1	5.00897472274232e-05	0.307735484441616	0.814	0.715	0.832641868161456	Quiescent chondro-progenitors	Mrfap1
Tma7	5.57930261657265e-05	0.313210924933496	0.815	0.71	0.927447473952871	Quiescent chondro-progenitors	Tma7
Igfbp3	6.70310093331679e-05	0.492444410008562	0.278	0.139	1	Quiescent chondro-progenitors	Igfbp3
Ndufa13	7.28667519414736e-05	0.2669241247121	0.936	0.873	1	Quiescent chondro-progenitors	Ndufa13
Ramp21	8.54028113034816e-05	0.313065165228086	0.464	0.292	1	Quiescent chondro-progenitors	Ramp2
Myl12b	9.26314740083049e-05	0.300816287912065	0.613	0.42	1	Quiescent chondro-progenitors	Myl12b
Penk	9.52589807335225e-05	0.5744251788219	0.39	0.207	1	Quiescent chondro-progenitors	Penk
Ndufs7	9.59191762402405e-05	0.261200071452333	0.609	0.423	1	Quiescent chondro-progenitors	Ndufs7
Gnb2	9.82153939648118e-05	0.314822956597207	0.871	0.796	1	Quiescent chondro-progenitors	Gnb2
Fcgrt	9.98418600836353e-05	0.270207452602089	0.599	0.407	1	Quiescent chondro-progenitors	Fcgrt
Rcn1	0.000101230089477962	0.259269911158686	0.665	0.505	1	Quiescent chondro-progenitors	Rcn1
Eid1	0.000101919343544157	0.324858974623069	0.781	0.61	1	Quiescent chondro-progenitors	Eid1
Trmt112	0.00010756678975465	0.316557187441544	0.68	0.477	1	Quiescent chondro-progenitors	Trmt112
Gpx4	0.000128825696546334	0.272023507557452	0.826	0.748	1	Quiescent chondro-progenitors	Gpx4
Nt5dc2	0.000132113946625206	0.25381362052568	0.353	0.173	1	Quiescent chondro-progenitors	Nt5dc2
Nov1	0.000174352028184136	0.286253025351668	0.587	0.394	1	Quiescent chondro-progenitors	Nov
Fscn1	0.000176646762237838	0.277998136793447	0.549	0.385	1	Quiescent chondro-progenitors	Fscn1
Eva1b	0.000190357519138194	0.260789077855154	0.672	0.507	1	Quiescent chondro-progenitors	Eva1b
Tsen34	0.000221570134816094	0.265898280667656	0.525	0.34	1	Quiescent chondro-progenitors	Tsen34
Atpif1	0.000226139753699569	0.304140437083198	0.846	0.759	1	Quiescent chondro-progenitors	Atpif1
Ogn	0.000234300818831872	0.396347454822814	0.881	0.685	1	Quiescent chondro-progenitors	Ogn
Sf3b5	0.000241559101281063	0.322463740854042	0.697	0.555	1	Quiescent chondro-progenitors	Sf3b5
Cox5b	0.000261055103230723	0.302850898783681	0.848	0.76	1	Quiescent chondro-progenitors	Cox5b
Sec61g	0.000264305432069964	0.307823762410615	0.955	0.911	1	Quiescent chondro-progenitors	Sec61g
Tshz2	0.000312333225125816	0.350265753750205	0.437	0.24	1	Quiescent chondro-progenitors	Tshz2
Dad1	0.000336113585625458	0.274928287881006	0.896	0.795	1	Quiescent chondro-progenitors	Dad1
Snrpe	0.000366742180081663	0.256818098220744	0.854	0.757	1	Quiescent chondro-progenitors	Snrpe
Elob	0.000388135521161017	0.257039430818285	0.935	0.906	1	Quiescent chondro-progenitors	Elob
Vkorc1	0.000426258098158203	0.290189510979871	0.855	0.754	1	Quiescent chondro-progenitors	Vkorc1
Prdx4	0.00042687314219063	0.325352541852641	0.796	0.684	1	Quiescent chondro-progenitors	Prdx4
Col6a61	0.000432987187232564	0.320053099544544	0.369	0.177	1	Quiescent chondro-progenitors	Col6a6
Eef1d	0.000466713783444222	0.278096994994995	0.883	0.791	1	Quiescent chondro-progenitors	Eef1d
Btf3	0.000482826140880944	0.29848826705039	0.96	0.936	1	Quiescent chondro-progenitors	Btf3
Svil	0.000505117016467535	0.257510424188449	0.455	0.283	1	Quiescent chondro-progenitors	Svil
Eif3f	0.000541585856394901	0.301838584265027	0.869	0.803	1	Quiescent chondro-progenitors	Eif3f
Atp5j2	0.000615966277629557	0.26933985106923	0.903	0.88	1	Quiescent chondro-progenitors	Atp5j2
Prdx2	0.000633928182426519	0.278656635021787	0.835	0.763	1	Quiescent chondro-progenitors	Prdx2
Ndufa5	0.000778369334548575	0.252754761732542	0.73	0.591	1	Quiescent chondro-progenitors	Ndufa5
Atp5h	0.000786229959881112	0.302975594844564	0.925	0.879	1	Quiescent chondro-progenitors	Atp5h
Usmg5	0.000943001982796207	0.262158584517067	0.835	0.663	1	Quiescent chondro-progenitors	Usmg5
Uqcr11	0.00122723657193833	0.299777441441281	0.782	0.681	1	Quiescent chondro-progenitors	Uqcr11
Clu	0.00134020256318004	0.254354900137414	0.417	0.315	1	Quiescent chondro-progenitors	Clu
Srsf9	0.00138314115952861	0.280606059141558	0.647	0.486	1	Quiescent chondro-progenitors	Srsf9
Igf11	0.00138533208541776	0.389233901272215	0.794	0.631	1	Quiescent chondro-progenitors	Igf1
Cd81	0.00141435051657528	0.29392144474205	0.954	0.896	1	Quiescent chondro-progenitors	Cd81
Ctsz	0.00154624358077373	0.254150815576777	0.703	0.572	1	Quiescent chondro-progenitors	Ctsz
Sparcl1	0.00162140457516357	0.269694420619156	0.206	0.083	1	Quiescent chondro-progenitors	Sparcl1
Rsrp1	0.00208099103671149	0.339744442973393	0.653	0.413	1	Quiescent chondro-progenitors	Rsrp1
Dpm3	0.0022947282400029	0.281909199233253	0.811	0.697	1	Quiescent chondro-progenitors	Dpm3
Stub1	0.00305111765840627	0.279413378078718	0.658	0.512	1	Quiescent chondro-progenitors	Stub1
Nenf	0.00526324136437314	0.253285344848275	0.886	0.82	1	Quiescent chondro-progenitors	Nenf
Nedd4	0.00752116219354893	0.260578272480352	0.955	0.892	1	Quiescent chondro-progenitors	Nedd4
Scrg1	5.07497268525792e-37	1.49016073441313	0.779	0.151	8.43612709470425e-33	Enthesis progenitors and chondrocytes	Scrg1
Wif1	5.22317215347529e-31	2.12291069545046	0.723	0.197	8.68247907072198e-27	Enthesis progenitors and chondrocytes	Wif1
Sparc	9.72411784101728e-31	1.49802995417663	1	1	1.6164401087123e-26	Enthesis progenitors and chondrocytes	Sparc
Bgn	2.27737633851968e-30	1.15207575015439	0.986	0.945	3.78568268752127e-26	Enthesis progenitors and chondrocytes	Bgn
Acan	7.80029734093919e-29	1.29989868865064	0.898	0.452	1.29664342698432e-24	Enthesis progenitors and chondrocytes	Acan
Wwp2	6.54059833708903e-28	0.997807288850591	0.718	0.225	1.08724366157431e-23	Enthesis progenitors and chondrocytes	Wwp2
Mfge8	3.22425785174583e-27	1.66638894941822	0.8	0.473	5.35968382695709e-23	Enthesis progenitors and chondrocytes	Mfge8
Fmod	1.84327378840204e-26	1.2674833735257	0.921	0.479	3.06407401846072e-22	Enthesis progenitors and chondrocytes	Fmod
Col11a1	5.5880507063239e-25	1.44513863320753	0.947	0.65	9.28901668912222e-21	Enthesis progenitors and chondrocytes	Col11a1
Col1a1	9.13880097030623e-25	1.20923746144414	0.999	0.999	1.519142885294e-20	Enthesis progenitors and chondrocytes	Col1a1
Plod2	1.33131188976855e-24	0.990641713373605	0.89	0.542	2.21303975436225e-20	Enthesis progenitors and chondrocytes	Plod2
Hapln1	4.04247187338354e-24	1.26880794585675	0.743	0.239	6.71980099512545e-20	Enthesis progenitors and chondrocytes	Hapln1
Col15a1	1.22665833444569e-23	1.0892921816919	0.837	0.404	2.03907414934906e-19	Enthesis progenitors and chondrocytes	Col15a1
Col1a2	3.88229071200413e-23	1.1965257608747	1	0.999	6.45353185056446e-19	Enthesis progenitors and chondrocytes	Col1a2
Fibin	5.62301669781402e-23	1.42254180973376	0.868	0.521	9.34714065677624e-19	Enthesis progenitors and chondrocytes	Fibin
Comp	3.58389391917547e-22	1.44944543902101	0.813	0.367	5.95750686184539e-18	Enthesis progenitors and chondrocytes	Comp
Col2a1	5.83123969488405e-22	3.19578757905118	0.812	0.471	9.69326974480576e-18	Enthesis progenitors and chondrocytes	Col2a1
Cox4i2	1.07749729971323e-21	0.999192130576556	0.616	0.122	1.7911237613133e-17	Enthesis progenitors and chondrocytes	Cox4i2
Higd1a	4.23667166548296e-21	1.21003035281901	0.896	0.656	7.04261930953233e-17	Enthesis progenitors and chondrocytes	Higd1a
Ninj1	5.87622630820656e-21	0.739712850723501	0.682	0.259	9.76805099213177e-17	Enthesis progenitors and chondrocytes	Ninj1
Cilp2	6.4750751643799e-21	1.23073997008555	0.671	0.203	1.07635174457487e-16	Enthesis progenitors and chondrocytes	Cilp2
P4ha1	8.15717500025627e-21	0.872387899520079	0.853	0.55	1.3559672002926e-16	Enthesis progenitors and chondrocytes	P4ha1
Clec3a	2.17567058218431e-20	0.992019109823047	0.468	0.04	3.61661720876497e-16	Enthesis progenitors and chondrocytes	Clec3a
Chad	2.53720777292289e-20	1.93979466004738	0.576	0.131	4.21760048092971e-16	Enthesis progenitors and chondrocytes	Chad
Igfbp7	7.8389982084728e-20	0.930684493991369	0.947	0.797	1.30307667219443e-15	Enthesis progenitors and chondrocytes	Igfbp7
Pdgfrl	9.18022866130733e-19	0.692230689100058	0.744	0.332	1.52602941036912e-14	Enthesis progenitors and chondrocytes	Pdgfrl
Cgref1	2.14921300233593e-18	0.835568270600499	0.672	0.249	3.57263677378302e-14	Enthesis progenitors and chondrocytes	Cgref1
Col9a3	6.42303746603407e-18	1.21304258999621	0.588	0.237	1.06770151797884e-13	Enthesis progenitors and chondrocytes	Col9a3
Susd5	8.6673693650635e-18	0.580828574043056	0.369	0.064	1.44077680955451e-13	Enthesis progenitors and chondrocytes	Susd5
Col11a2	1.07868630473206e-17	0.972847868373761	0.562	0.187	1.7931002443561e-13	Enthesis progenitors and chondrocytes	Col11a2
Slc29a1	1.20515046800173e-17	0.735573379611497	0.757	0.382	2.00332162295927e-13	Enthesis progenitors and chondrocytes	Slc29a1
Tnn	2.80964995494205e-17	1.0483199917961	0.626	0.134	4.67048112010017e-13	Enthesis progenitors and chondrocytes	Tnn
Col5a2	9.69275214748396e-17	0.783512812424198	0.997	0.984	1.61122618947626e-12	Enthesis progenitors and chondrocytes	Col5a2
Sdc4	8.22713628166312e-16	0.851346650962023	0.781	0.453	1.36759686410086e-11	Enthesis progenitors and chondrocytes	Sdc4
Bnip3	9.81303286473238e-16	0.775607296903245	0.604	0.236	1.63122045310446e-11	Enthesis progenitors and chondrocytes	Bnip3
Ndufa4l2	1.91376631414226e-15	1.47022990068874	0.759	0.462	3.18125374399868e-11	Enthesis progenitors and chondrocytes	Ndufa4l2
Fam180a	1.95458288239112e-15	0.987147464754435	0.622	0.208	3.24910312539875e-11	Enthesis progenitors and chondrocytes	Fam180a
Fam162a	2.71648395450248e-15	0.965148164411353	0.797	0.564	4.51561127756948e-11	Enthesis progenitors and chondrocytes	Fam162a
Srpx2	3.04805352462503e-15	0.574348842467492	0.617	0.318	5.06677937398419e-11	Enthesis progenitors and chondrocytes	Srpx2
Pcolce2	4.04955232650704e-15	0.587460179135023	0.578	0.235	6.73157083235265e-11	Enthesis progenitors and chondrocytes	Pcolce2
Col9a1	1.78230595667748e-14	1.37797361933243	0.603	0.218	2.96272719178497e-10	Enthesis progenitors and chondrocytes	Col9a1
Fxyd5	1.89159670226986e-14	0.803884643192698	0.792	0.377	3.14440119818319e-10	Enthesis progenitors and chondrocytes	Fxyd5
Col16a1	2.64185819373589e-14	0.694082151435532	0.845	0.609	4.39156087544716e-10	Enthesis progenitors and chondrocytes	Col16a1
Pkm	3.19994139418281e-14	0.787229909416296	0.853	0.627	5.31926257955008e-10	Enthesis progenitors and chondrocytes	Pkm
P4ha2	4.31282847633961e-14	0.728971506830793	0.745	0.479	7.16921477621934e-10	Enthesis progenitors and chondrocytes	P4ha2
Thbs2	4.42696345018144e-14	0.644424061804966	0.843	0.599	7.35894134323661e-10	Enthesis progenitors and chondrocytes	Thbs2
Lgr6	9.59914797605201e-14	0.568919155224712	0.344	0.028	1.59566636805913e-09	Enthesis progenitors and chondrocytes	Lgr6
Ecm2	1.46478267628447e-13	0.514995694424349	0.808	0.448	2.43490824278768e-09	Enthesis progenitors and chondrocytes	Ecm2
Rbp4	8.72328237605474e-13	0.806960451208584	0.604	0.296	1.45007122937158e-08	Enthesis progenitors and chondrocytes	Rbp4
Tnc	2.10384635834774e-12	0.857865506245228	0.786	0.464	3.49722380148144e-08	Enthesis progenitors and chondrocytes	Tnc
Rflnb	2.67269958843356e-12	0.601540377080572	0.686	0.355	4.4428285258531e-08	Enthesis progenitors and chondrocytes	Rflnb
Rrbp1	3.13786919115573e-12	0.590275081247061	0.983	0.951	5.21607995645816e-08	Enthesis progenitors and chondrocytes	Rrbp1
Ddah1	1.48702909364811e-11	0.493319061752338	0.437	0.158	2.47188846237126e-07	Enthesis progenitors and chondrocytes	Ddah1
Htra1	3.59713146643218e-11	0.640540166216512	0.809	0.511	5.97951163665021e-07	Enthesis progenitors and chondrocytes	Htra1
Selenos	4.00813224420299e-11	0.48723700330467	0.929	0.813	6.66271822953863e-07	Enthesis progenitors and chondrocytes	Selenos
Prelp	6.46312280998516e-11	0.599474409732614	0.852	0.574	1.07436490470383e-06	Enthesis progenitors and chondrocytes	Prelp
Pgk1	1.94882440769519e-10	0.666439907387186	0.735	0.47	3.23953081291172e-06	Enthesis progenitors and chondrocytes	Pgk1
Spp1	3.14791892815894e-10	2.02389579906743	0.361	0.082	5.2327856342786e-06	Enthesis progenitors and chondrocytes	Spp1
Clic4	3.52935488758865e-10	0.545394041937139	0.782	0.487	5.86684662963861e-06	Enthesis progenitors and chondrocytes	Clic4
Lgalsl	3.74544682832305e-10	0.484484722973665	0.626	0.337	6.22605626272141e-06	Enthesis progenitors and chondrocytes	Lgalsl
Papss2	5.19719220556546e-10	0.393126740605069	0.35	0.101	8.63929260331147e-06	Enthesis progenitors and chondrocytes	Papss2
Fry	5.34650354737856e-10	0.286844028162071	0.26	0.059	8.88749284680738e-06	Enthesis progenitors and chondrocytes	Fry
Enpp1	1.37578312493904e-09	0.560835732844764	0.635	0.314	2.28696428858617e-05	Enthesis progenitors and chondrocytes	Enpp1
Pmepa1	2.22140262073552e-09	0.693439535656344	0.732	0.524	3.69263757644866e-05	Enthesis progenitors and chondrocytes	Pmepa1
Lbhd2	2.34889965392727e-09	0.448360634395735	0.241	0.064	3.90457589472331e-05	Enthesis progenitors and chondrocytes	Lbhd2
Hif1a	2.8164723368869e-09	0.619921511339995	0.768	0.538	4.68182196560709e-05	Enthesis progenitors and chondrocytes	Hif1a
Gm17455	3.05105504520413e-09	0.459945580073427	0.485	0.205	5.07176880164283e-05	Enthesis progenitors and chondrocytes	Gm17455
Snhg18	3.76553145826574e-09	0.412980644143615	0.817	0.632	6.25944294307514e-05	Enthesis progenitors and chondrocytes	Snhg18
Creb3l1	3.80414736348206e-09	0.500653713052256	0.571	0.276	6.32363416231623e-05	Enthesis progenitors and chondrocytes	Creb3l1
Sox9	5.20731409627483e-09	0.75580628453749	0.634	0.316	8.65611822223765e-05	Enthesis progenitors and chondrocytes	Sox9
Hdlbp	6.54329743645524e-09	0.450554558987536	0.907	0.791	0.000108769233286195	Enthesis progenitors and chondrocytes	Hdlbp
Mia	6.69662927243854e-09	0.458544818596957	0.271	0.098	0.000111318068395746	Enthesis progenitors and chondrocytes	Mia
Col8a1	8.71687136529166e-09	0.861479636605802	0.437	0.175	0.000144900552705243	Enthesis progenitors and chondrocytes	Col8a1
Col9a2	1.01568702918548e-08	0.63305157485611	0.453	0.238	0.000168837654861502	Enthesis progenitors and chondrocytes	Col9a2
Ooep	1.01638190797479e-08	0.264266526672427	0.239	0.056	0.000168953164562649	Enthesis progenitors and chondrocytes	Ooep
Col25a1	1.17013924943217e-08	0.331469682732985	0.231	0.031	0.000194512247433109	Enthesis progenitors and chondrocytes	Col25a1
Clu1	1.46114860221879e-08	0.910438587909751	0.543	0.286	0.00024288673214683	Enthesis progenitors and chondrocytes	Clu
Herpud1	1.46610004928177e-08	0.447271073809311	0.64	0.36	0.000243709811192109	Enthesis progenitors and chondrocytes	Herpud1
Nr1d1	1.48871285431989e-08	0.356939271482761	0.417	0.206	0.000247468737773595	Enthesis progenitors and chondrocytes	Nr1d1
Scx	1.70338242005945e-08	0.499590290926438	0.622	0.303	0.000283153259686482	Enthesis progenitors and chondrocytes	Scx
Ucma	1.75880646387902e-08	1.29722252825365	0.333	0.094	0.00029236639849061	Enthesis progenitors and chondrocytes	Ucma
Ivns1abp	4.4236322193322e-08	0.311274398424533	0.457	0.258	0.000735340383819592	Enthesis progenitors and chondrocytes	Ivns1abp
Cpxm2	4.76850255102178e-08	0.375360227222693	0.618	0.3	0.00079266817905635	Enthesis progenitors and chondrocytes	Cpxm2
Serpine1	4.84470376441517e-08	0.70858420862435	0.394	0.16	0.000805335106758733	Enthesis progenitors and chondrocytes	Serpine1
Slc39a13	7.48480816431902e-08	0.300376354794419	0.53	0.323	0.00124419966115475	Enthesis progenitors and chondrocytes	Slc39a13
P4hb	7.78621494022028e-08	0.397625284383713	0.954	0.899	0.00129430250951282	Enthesis progenitors and chondrocytes	P4hb
Nupr1	8.07611713948822e-08	0.362865219819436	0.77	0.539	0.00134249295209713	Enthesis progenitors and chondrocytes	Nupr1
Sema3d	8.31343552064729e-08	0.350524761720604	0.329	0.109	0.0013819423865972	Enthesis progenitors and chondrocytes	Sema3d
Rora	8.45488728861252e-08	0.315813587245605	0.568	0.332	0.00140545591398606	Enthesis progenitors and chondrocytes	Rora
Ntn4	9.9531575785846e-08	0.339528248284149	0.253	0.074	0.00165451338428812	Enthesis progenitors and chondrocytes	Ntn4
Stk26	1.00118584932257e-07	0.416702009982957	0.416	0.139	0.0016642712373289	Enthesis progenitors and chondrocytes	Stk26
Tspan2	1.15832428012659e-07	0.499934733954318	0.606	0.335	0.00192548245085442	Enthesis progenitors and chondrocytes	Tspan2
Cpq	1.26490457703762e-07	0.381979452642175	0.602	0.351	0.00210265087840964	Enthesis progenitors and chondrocytes	Cpq
Trps1	1.35465165503838e-07	0.406903200488202	0.688	0.447	0.0022518374461703	Enthesis progenitors and chondrocytes	Trps1
Prnp	1.58320749219875e-07	0.38155004837351	0.655	0.414	0.00263176581428197	Enthesis progenitors and chondrocytes	Prnp
Kcnk1	1.59394242974373e-07	0.272836463394315	0.289	0.097	0.002649610500963	Enthesis progenitors and chondrocytes	Kcnk1
4930523C07Rik	1.84634693178906e-07	0.381027078437199	0.629	0.377	0.00306918250471296	Enthesis progenitors and chondrocytes	4930523C07Rik
Col27a1	1.93951745467052e-07	0.3804742733952	0.489	0.235	0.00322405986489881	Enthesis progenitors and chondrocytes	Col27a1
Adarb1	2.2380839024499e-07	0.272164701069977	0.259	0.073	0.00372036687104246	Enthesis progenitors and chondrocytes	Adarb1
Loxl2	2.56533483144061e-07	0.555141213878268	0.695	0.469	0.00426435609030373	Enthesis progenitors and chondrocytes	Loxl2
Stk38l	2.76056180235019e-07	0.405586159121587	0.442	0.178	0.00458888188404672	Enthesis progenitors and chondrocytes	Stk38l
C1qtnf2	3.21285791651182e-07	0.310190428089498	0.429	0.25	0.0053407337146176	Enthesis progenitors and chondrocytes	C1qtnf2
Eno1	3.54833518307338e-07	0.469836021715681	0.658	0.432	0.00589839757482288	Enthesis progenitors and chondrocytes	Eno1
Sdk2	3.80387425748238e-07	0.410543436756397	0.526	0.235	0.00632318017821296	Enthesis progenitors and chondrocytes	Sdk2
Btg3	4.02033987765166e-07	0.292245116107201	0.438	0.227	0.00668301097862036	Enthesis progenitors and chondrocytes	Btg3
Klf9	4.07080664335183e-07	0.380955593576151	0.676	0.414	0.00676690188324375	Enthesis progenitors and chondrocytes	Klf9
Itgbl1	4.60371932862721e-07	0.469081016294305	0.453	0.175	0.00765276263997701	Enthesis progenitors and chondrocytes	Itgbl1
Slc16a3	4.88384925968182e-07	0.362321189184451	0.355	0.123	0.00811842262436909	Enthesis progenitors and chondrocytes	Slc16a3
Enpp2	5.58789290327917e-07	0.413024556813021	0.313	0.135	0.00928875437312096	Enthesis progenitors and chondrocytes	Enpp2
Tmem45a	7.78439322493446e-07	0.394390647092237	0.468	0.229	0.0129399968578086	Enthesis progenitors and chondrocytes	Tmem45a
Loxl3	7.85409093031967e-07	0.449317663793498	0.429	0.157	0.0130558553534704	Enthesis progenitors and chondrocytes	Loxl3
Marveld1	8.59128658311961e-07	0.325579074851943	0.504	0.284	0.0142812956871197	Enthesis progenitors and chondrocytes	Marveld1
Plpp1	1.134385230828e-06	0.329495918245993	0.558	0.337	0.0188568856920539	Enthesis progenitors and chondrocytes	Plpp1
Angptl2	1.21728463770025e-06	0.373323676169334	0.696	0.491	0.0202349225324912	Enthesis progenitors and chondrocytes	Angptl2
Clec11a	1.35369183955644e-06	0.362622114729488	0.457	0.222	0.0225024194489467	Enthesis progenitors and chondrocytes	Clec11a
Plod1	1.41119712456935e-06	0.402851210273967	0.642	0.371	0.0234583298017164	Enthesis progenitors and chondrocytes	Plod1
Trpv4	1.63477059693864e-06	0.272162346061943	0.208	0.032	0.0271747916329109	Enthesis progenitors and chondrocytes	Trpv4
Dusp14	2.38870402329159e-06	0.257036363852178	0.326	0.169	0.0397074269791761	Enthesis progenitors and chondrocytes	Dusp14
Barx1	2.46936972837366e-06	0.335322517197328	0.294	0.084	0.0410483329947554	Enthesis progenitors and chondrocytes	Barx1
Fkbp7	2.81666493449444e-06	0.407781843553424	0.865	0.72	0.0468214212061011	Enthesis progenitors and chondrocytes	Fkbp7
S100a1	3.31646098525025e-06	0.37455433618278	0.395	0.164	0.055129530957815	Enthesis progenitors and chondrocytes	S100a1
Cxcl14	3.95373762888899e-06	0.408930464898673	0.662	0.404	0.0657229806050216	Enthesis progenitors and chondrocytes	Cxcl14
Frzb	4.3751244176738e-06	0.284604016341693	0.183	0.04	0.0727276931949915	Enthesis progenitors and chondrocytes	Frzb
Cnmd	6.69498498267209e-06	0.656066654708793	0.306	0.135	0.111290735366958	Enthesis progenitors and chondrocytes	Cnmd
Ldha	1.14679589258133e-05	0.468178922796435	0.889	0.857	0.190631881223795	Enthesis progenitors and chondrocytes	Ldha
Tmem97	1.27261786842329e-05	0.314329556946139	0.398	0.203	0.211547268268003	Enthesis progenitors and chondrocytes	Tmem97
F3	1.40510454215507e-05	0.423862945199029	0.389	0.184	0.233570528042437	Enthesis progenitors and chondrocytes	F3
Lman1	1.58454065248239e-05	0.295317067048285	0.778	0.663	0.263398192662147	Enthesis progenitors and chondrocytes	Lman1
Cyp51	1.93260565426654e-05	0.355191118172141	0.355	0.175	0.321257037908727	Enthesis progenitors and chondrocytes	Cyp51
Tceal3	2.04841900694213e-05	0.283179223192271	0.315	0.128	0.34050869152399	Enthesis progenitors and chondrocytes	Tceal3
Klf4	2.09087893837441e-05	0.339287363936549	0.872	0.771	0.347566805925978	Enthesis progenitors and chondrocytes	Klf4
Pam	2.47630495207528e-05	0.278817516551418	0.651	0.438	0.411636172183474	Enthesis progenitors and chondrocytes	Pam
Cd109	2.7788391591593e-05	0.267407557606844	0.619	0.437	0.461926433427051	Enthesis progenitors and chondrocytes	Cd109
Sdc3	2.83041698588646e-05	0.363609374078177	0.389	0.147	0.470500215563906	Enthesis progenitors and chondrocytes	Sdc3
Tesc	3.17479915713211e-05	0.284650914951699	0.112	0.02	0.52774686389007	Enthesis progenitors and chondrocytes	Tesc
Col6a2	3.61943474197288e-05	0.467459587144945	0.988	0.973	0.601658637158152	Enthesis progenitors and chondrocytes	Col6a2
Adk	4.28441274812387e-05	0.278585510112824	0.452	0.253	0.712197931120631	Enthesis progenitors and chondrocytes	Adk
4933400C23Rik	4.38236848659176e-05	0.319089068173783	0.277	0.103	0.728481113526149	Enthesis progenitors and chondrocytes	4933400C23Rik
Pkd1	4.5719702347639e-05	0.281433267326244	0.537	0.334	0.759998612124804	Enthesis progenitors and chondrocytes	Pkd1
Hist1h1e	5.19012856676494e-05	0.467103889311753	0.524	0.333	0.862755071653337	Enthesis progenitors and chondrocytes	Hist1h1e
Idi1	5.38931558049903e-05	0.282872586357963	0.253	0.135	0.895865928946354	Enthesis progenitors and chondrocytes	Idi1
Fgfrl1	5.4569743460381e-05	0.312898155388636	0.326	0.125	0.907112845541913	Enthesis progenitors and chondrocytes	Fgfrl1
Mbnl1	6.09587524530952e-05	0.276655453847208	0.654	0.46	1	Enthesis progenitors and chondrocytes	Mbnl1
Ctgf	7.13903454062375e-05	0.517342444813683	0.553	0.351	1	Enthesis progenitors and chondrocytes	Ctgf
Crispld2	8.02406957943343e-05	0.346469449546505	0.326	0.116	1	Enthesis progenitors and chondrocytes	Crispld2
Dok1	0.00010110422771262	0.263242534807504	0.275	0.1	1	Enthesis progenitors and chondrocytes	Dok1
Tob1	0.000108240703811199	0.35750662303691	0.66	0.479	1	Enthesis progenitors and chondrocytes	Tob1
Prg4	0.000116908914154196	0.721144411515066	0.48	0.301	1	Enthesis progenitors and chondrocytes	Prg4
Nfic	0.000117008562771735	0.351218440132448	0.736	0.535	1	Enthesis progenitors and chondrocytes	Nfic
Lipg	0.000137304886022389	0.251449774490105	0.176	0.052	1	Enthesis progenitors and chondrocytes	Lipg
3110079O15Rik	0.000145598644688401	0.390193077435064	0.168	0.072	1	Enthesis progenitors and chondrocytes	3110079O15Rik
Abi3bp	0.000154159435537606	0.582477441032647	0.78	0.653	1	Enthesis progenitors and chondrocytes	Abi3bp
Matn2	0.000157490559196625	0.289567238931972	0.72	0.585	1	Enthesis progenitors and chondrocytes	Matn2
Ramp1	0.000187088145933101	0.265645026785544	0.132	0.026	1	Enthesis progenitors and chondrocytes	Ramp1
Mif	0.00020037078032632	0.50228344547022	0.75	0.669	1	Enthesis progenitors and chondrocytes	Mif
Smpd3	0.000203147769489597	0.294009144082268	0.185	0.036	1	Enthesis progenitors and chondrocytes	Smpd3
Nucb2	0.000210270174812226	0.28591256351561	0.654	0.482	1	Enthesis progenitors and chondrocytes	Nucb2
Hist1h2bc	0.000223947288423822	0.316586581975679	0.352	0.233	1	Enthesis progenitors and chondrocytes	Hist1h2bc
Mgp	0.000238999645138685	0.255274014750599	0.937	0.802	1	Enthesis progenitors and chondrocytes	Mgp
Thbs1	0.000239043544455902	0.290385098200101	0.383	0.268	1	Enthesis progenitors and chondrocytes	Thbs1
Card19	0.000348251787215857	0.276556217222995	0.585	0.408	1	Enthesis progenitors and chondrocytes	Card19
Cd9	0.000370831657441127	0.310520206827092	0.958	0.845	1	Enthesis progenitors and chondrocytes	Cd9
Ssr4	0.000376148109274097	0.33132222059871	0.958	0.91	1	Enthesis progenitors and chondrocytes	Ssr4
Cdkn1a	0.000387441191757482	0.258612152703499	0.541	0.361	1	Enthesis progenitors and chondrocytes	Cdkn1a
Gapdh	0.000407323355234526	0.312692311131463	0.938	0.873	1	Enthesis progenitors and chondrocytes	Gapdh
Bhlhe40	0.000465339137139336	0.319464182900639	0.572	0.388	1	Enthesis progenitors and chondrocytes	Bhlhe40
Ibsp	0.00047643002709062	0.525962762379288	0.121	0.034	1	Enthesis progenitors and chondrocytes	Ibsp
Tspan3	0.000546611374721785	0.304716196099455	0.884	0.768	1	Enthesis progenitors and chondrocytes	Tspan3
Dstn	0.000592240868407176	0.40850877380032	0.899	0.827	1	Enthesis progenitors and chondrocytes	Dstn
Col6a1	0.000603500690445257	0.307430751838289	0.994	0.991	1	Enthesis progenitors and chondrocytes	Col6a1
1500015O10Rik	0.00073718628369582	0.480067862867342	0.639	0.519	1	Enthesis progenitors and chondrocytes	1500015O10Rik
Tubb2a	0.000751382419500702	0.396531542018239	0.808	0.697	1	Enthesis progenitors and chondrocytes	Tubb2a
Mef2a	0.000773200146680324	0.29664914743366	0.567	0.397	1	Enthesis progenitors and chondrocytes	Mef2a
Ywhaq	0.000798098831509744	0.305252379818842	0.766	0.673	1	Enthesis progenitors and chondrocytes	Ywhaq
Ckb	0.000840691574495888	0.270505776028769	0.709	0.556	1	Enthesis progenitors and chondrocytes	Ckb
Ecrg4	0.000914835931149784	0.580753091673874	0.257	0.155	1	Enthesis progenitors and chondrocytes	Ecrg4
Atp6v0a4	0.00109280334065455	0.288869973796179	0.225	0.078	1	Enthesis progenitors and chondrocytes	Atp6v0a4
Fkbp10	0.00115472770033473	0.326627967288695	0.828	0.653	1	Enthesis progenitors and chondrocytes	Fkbp10
Twsg1	0.00117673320273504	0.283992226304208	0.473	0.293	1	Enthesis progenitors and chondrocytes	Twsg1
Msmo1	0.00132379884153345	0.290701182182148	0.267	0.132	1	Enthesis progenitors and chondrocytes	Msmo1
Matn3	0.00132751871516952	0.29226286940408	0.204	0.078	1	Enthesis progenitors and chondrocytes	Matn3
Gpx1	0.00139924976911508	0.317789243509767	0.871	0.769	1	Enthesis progenitors and chondrocytes	Gpx1
Col12a1	0.00142643225969542	0.52374484780824	0.921	0.837	1	Enthesis progenitors and chondrocytes	Col12a1
Hist1h1c	0.00142913389758833	0.276547129956907	0.369	0.249	1	Enthesis progenitors and chondrocytes	Hist1h1c
Gm15867	0.00181700014131172	0.260211342767508	0.342	0.196	1	Enthesis progenitors and chondrocytes	Gm15867
Lmo4	0.0019199927775508	0.304169728050943	0.589	0.437	1	Enthesis progenitors and chondrocytes	Lmo4
Ccn2	0.00224438919809859	0.298286130952335	0.215	0.138	1	Enthesis progenitors and chondrocytes	Ccn2
Srpr	0.00271484203590832	0.266720439856311	0.596	0.432	1	Enthesis progenitors and chondrocytes	Srpr
Tpi1	0.0039250398837617	0.265328482618699	0.774	0.652	1	Enthesis progenitors and chondrocytes	Tpi1
Ank	0.00432335150582848	0.317225506380501	0.35	0.176	1	Enthesis progenitors and chondrocytes	Ank
Neat1	0.00453998805478118	0.265999270115002	0.416	0.246	1	Enthesis progenitors and chondrocytes	Neat1
Rgs3	0.00524214347880525	0.27444300524984	0.398	0.254	1	Enthesis progenitors and chondrocytes	Rgs3
Nt5e	0.00700412066959423	0.263067961514673	0.315	0.132	1	Enthesis progenitors and chondrocytes	Nt5e
Klf2	0.00722494420223417	0.463088982927661	0.872	0.815	1	Enthesis progenitors and chondrocytes	Klf2
Slc38a2	0.00822225467845951	0.27567882207766	0.792	0.686	1	Enthesis progenitors and chondrocytes	Slc38a2
Cytl1	0.00827560633439845	0.511751991245424	0.136	0.052	1	Enthesis progenitors and chondrocytes	Cytl1
Iqgap1	0.00844361201146371	0.314766715771043	0.726	0.573	1	Enthesis progenitors and chondrocytes	Iqgap1
Tcea3	0.00854595147692099	0.267319598644539	0.385	0.22	1	Enthesis progenitors and chondrocytes	Tcea3
Ctsh	0.00901941074713753	0.262508665375778	0.314	0.158	1	Enthesis progenitors and chondrocytes	Ctsh
Tnn1	1.36672457401337e-37	2.43220737510722	0.843	0.222	2.27190625938242e-33	Osteoblasts and osteocytes	Tnn
Omd	1.55114697689633e-29	2.52407442267337	0.647	0.08	2.57847161969477e-25	Osteoblasts and osteocytes	Omd
C1qtnf3	6.63507564315176e-29	1.62382635266532	0.967	0.383	1.10294862416112e-24	Osteoblasts and osteocytes	C1qtnf3
Aspn1	1.47284381056974e-28	1.54268117744822	0.98	0.751	2.44830826631007e-24	Osteoblasts and osteocytes	Aspn
Hmcn1	2.88889327623512e-25	1.49921923534575	0.582	0.103	4.80220729308565e-21	Osteoblasts and osteocytes	Hmcn1
Nrp2	1.31313440356527e-22	0.899637925269115	0.582	0.136	2.18282331904655e-18	Osteoblasts and osteocytes	Nrp2
Mmp2	6.03743602932875e-21	1.20551223293756	0.882	0.547	1.00360299115532e-16	Osteoblasts and osteocytes	Mmp2
Col12a11	3.26749702552688e-19	1.47252503980132	0.974	0.852	5.43156030553334e-15	Osteoblasts and osteocytes	Col12a1
Gpc1	4.60827325499985e-19	0.696430360552779	0.601	0.154	7.66033263178624e-15	Osteoblasts and osteocytes	Gpc1
Runx2	1.46998880974241e-18	0.659022942607057	0.425	0.043	2.44356239843481e-14	Osteoblasts and osteocytes	Runx2
Ppic	2.01798355749367e-17	0.845886876428992	0.961	0.817	3.35449406762174e-13	Osteoblasts and osteocytes	Ppic
Npnt	2.26673016615484e-17	1.02151316806602	0.412	0.037	3.76798555519918e-13	Osteoblasts and osteocytes	Npnt
Fgfr2	1.20211789788709e-16	0.679285136609882	0.569	0.152	1.99828058165771e-12	Osteoblasts and osteocytes	Fgfr2
Net1	2.56414852412449e-16	0.832913539809496	0.595	0.168	4.26238409165214e-12	Osteoblasts and osteocytes	Net1
Cdh11	3.43064761383059e-16	0.739323825309958	0.686	0.293	5.70276552847059e-12	Osteoblasts and osteocytes	Cdh11
Zeb2	3.51690063182441e-15	0.508223740708823	0.503	0.146	5.84614392028172e-11	Osteoblasts and osteocytes	Zeb2
Penk1	1.25394336291073e-14	1.02377852935568	0.641	0.241	2.08443005216651e-10	Osteoblasts and osteocytes	Penk
Hotairm1	1.47715222299929e-14	0.555131586500363	0.458	0.102	2.45547014029172e-10	Osteoblasts and osteocytes	Hotairm1
Col5a1	3.66278254828863e-14	0.658426420310299	0.987	0.932	6.08864343002019e-10	Osteoblasts and osteocytes	Col5a1
Alpl	1.80460363290062e-13	0.748272235173753	0.281	0.02	2.9997926189707e-09	Osteoblasts and osteocytes	Alpl
Timp3	1.89297588337317e-13	1.01110271472236	0.719	0.426	3.14669381093122e-09	Osteoblasts and osteocytes	Timp3
Robo1	1.91429562619795e-13	0.496615219332111	0.458	0.119	3.18213361942885e-09	Osteoblasts and osteocytes	Robo1
Wnt16	3.00183598090452e-13	0.421746284184629	0.268	0.009	4.98995195105758e-09	Osteoblasts and osteocytes	Wnt16
Olfml31	4.15263433760865e-13	0.913633600441982	0.634	0.276	6.90292405940685e-09	Osteoblasts and osteocytes	Olfml3
Cdo11	5.51503502858024e-13	0.559949440871626	0.523	0.202	9.16764272800893e-09	Osteoblasts and osteocytes	Cdo1
Lgals3	9.4639709711271e-13	0.834499118950789	0.575	0.277	1.57319589453046e-08	Osteoblasts and osteocytes	Lgals3
Cmtm4	9.47635909966977e-13	0.354158721872954	0.314	0.071	1.57525517313811e-08	Osteoblasts and osteocytes	Cmtm4
Gpx11	9.96679800038201e-13	0.699016184777438	0.922	0.787	1.6567808316035e-08	Osteoblasts and osteocytes	Gpx1
Vim1	1.27815268005539e-12	0.725589911506247	1	0.985	2.12467320005608e-08	Osteoblasts and osteocytes	Vim
Tsc22d3	1.68425387018859e-12	0.830494071403956	0.791	0.475	2.7997352084145e-08	Osteoblasts and osteocytes	Tsc22d3
Crispld21	3.01575275821814e-12	0.900932112174766	0.542	0.15	5.01308580998601e-08	Osteoblasts and osteocytes	Crispld2
Sp7	5.05599789553099e-12	0.443024507067634	0.255	0.005	8.40458530174117e-08	Osteoblasts and osteocytes	Sp7
Pls3	7.02466025063361e-12	0.501603998575727	0.693	0.366	1.16770927346282e-07	Osteoblasts and osteocytes	Pls3
Hand2	7.57144337763588e-12	0.547526056986071	0.314	0.059	1.25860103266441e-07	Osteoblasts and osteocytes	Hand2
Eln1	8.65483264667773e-12	0.731691538041189	0.588	0.297	1.43869283085724e-07	Osteoblasts and osteocytes	Eln
Loxl21	9.49010990742228e-12	0.708645161053042	0.817	0.509	1.57754096991081e-07	Osteoblasts and osteocytes	Loxl2
Ntrk2	1.09606871205423e-11	0.682509775017694	0.451	0.119	1.82199502004774e-07	Osteoblasts and osteocytes	Ntrk2
Lrrc171	1.28146440424832e-11	0.556621476651932	0.523	0.23	2.13017827918199e-07	Osteoblasts and osteocytes	Lrrc17
Fam3c	1.40175668866178e-11	0.814110621586775	0.654	0.324	2.33014014356247e-07	Osteoblasts and osteocytes	Fam3c
Tmem59	1.45729140053974e-11	0.579663117968086	0.941	0.832	2.4224554951172e-07	Osteoblasts and osteocytes	Tmem59
Myo1b	1.52027867339086e-11	0.492817965009246	0.451	0.14	2.52715923877763e-07	Osteoblasts and osteocytes	Myo1b
Gpx3	1.76832961105291e-11	0.844978390151887	0.392	0.12	2.93949431245326e-07	Osteoblasts and osteocytes	Gpx3
Sema3d1	2.03627507292036e-11	0.735491398213309	0.503	0.146	3.38490005371552e-07	Osteoblasts and osteocytes	Sema3d
Syne1	2.92180726712771e-11	0.556494454670749	0.614	0.347	4.85692022014639e-07	Osteoblasts and osteocytes	Syne1
Phtf2	4.36549536407583e-11	0.459687856024784	0.425	0.138	7.25676294370325e-07	Osteoblasts and osteocytes	Phtf2
S1pr1	7.34312961034608e-11	0.4208328172112	0.255	0.029	1.22064843512783e-06	Osteoblasts and osteocytes	S1pr1
Mafb	1.32970636739388e-10	0.801902193486698	0.451	0.164	2.21037089451885e-06	Osteoblasts and osteocytes	Mafb
Tnfaip61	1.81763338091424e-10	0.722247818581031	0.621	0.387	3.02145196909373e-06	Osteoblasts and osteocytes	Tnfaip6
Tgfb1	1.84373376647205e-10	0.474560415143634	0.34	0.102	3.06483864000649e-06	Osteoblasts and osteocytes	Tgfb1
Nog	1.96878249595185e-10	0.461284860948494	0.268	0.028	3.27270714302077e-06	Osteoblasts and osteocytes	Nog
Pax1	2.55204920245111e-10	0.339215660077542	0.307	0.051	4.24227138923448e-06	Osteoblasts and osteocytes	Pax1
Pmepa11	2.79964689376795e-10	0.611465744794256	0.81	0.561	4.65385303151046e-06	Osteoblasts and osteocytes	Pmepa1
Postn	3.15631900331574e-10	1.06955535057992	0.961	0.907	5.24674907921176e-06	Osteoblasts and osteocytes	Postn
Pth1r	3.81844325476968e-10	0.568387023323085	0.471	0.169	6.34739822240364e-06	Osteoblasts and osteocytes	Pth1r
Tspan21	6.01645593744559e-10	0.629917612776391	0.719	0.384	1.00011547048158e-05	Osteoblasts and osteocytes	Tspan2
Tbx2	6.70027662289693e-10	0.304410820140061	0.216	0.03	1.11378698302416e-05	Osteoblasts and osteocytes	Tbx2
Tnfaip21	7.92674710221267e-10	1.12505804747379	0.261	0.06	1.31766317080081e-05	Osteoblasts and osteocytes	Tnfaip2
Itgb1	8.44191613615806e-10	0.347239249607954	0.922	0.883	1.40329971931355e-05	Osteoblasts and osteocytes	Itgb1
Evi2a	1.50399515888239e-09	0.275071710336771	0.17	0.005	2.5000911526102e-05	Osteoblasts and osteocytes	Evi2a
Myo1d	1.94050458188468e-09	0.338936776929004	0.327	0.091	3.22570076646691e-05	Osteoblasts and osteocytes	Myo1d
Lox	2.01568366927705e-09	0.613615566254039	0.771	0.52	3.35067096343925e-05	Osteoblasts and osteocytes	Lox
Dlx5	2.2669050922697e-09	0.323214123859522	0.268	0.039	3.76827633487992e-05	Osteoblasts and osteocytes	Dlx5
Aplp2	2.55607655994356e-09	0.53168614356624	0.588	0.337	4.24896606559417e-05	Osteoblasts and osteocytes	Aplp2
Itgb5	3.04860955037779e-09	0.43364233761445	0.601	0.335	5.06770365559301e-05	Osteoblasts and osteocytes	Itgb5
Ptprd	3.74028953883729e-09	0.513735148682196	0.503	0.233	6.21748330040923e-05	Osteoblasts and osteocytes	Ptprd
Fgfr1	3.78829189021684e-09	0.66269493605264	0.804	0.517	6.29727760910745e-05	Osteoblasts and osteocytes	Fgfr1
Irx5	5.57005926312693e-09	0.358735199392795	0.248	0.046	9.2591095130959e-05	Osteoblasts and osteocytes	Irx5
Nudt4	7.02734128493608e-09	0.524931452231495	0.601	0.32	0.000116815494179492	Osteoblasts and osteocytes	Nudt4
Timp2	8.1979399727027e-09	0.728461448292064	0.98	0.917	0.000136274356166237	Osteoblasts and osteocytes	Timp2
Ltbp2	9.23581970856734e-09	0.464396429987555	0.386	0.135	0.000153527031015515	Osteoblasts and osteocytes	Ltbp2
Lrrc15	9.81641020529579e-09	0.397468341696497	0.216	0.028	0.000163178186842632	Osteoblasts and osteocytes	Lrrc15
Arhgap28	1.39079779602259e-08	0.252689587057999	0.261	0.082	0.000231192317632836	Osteoblasts and osteocytes	Arhgap28
Runx3	1.48339469983144e-08	0.290994306404807	0.19	0.009	0.00024658470095298	Osteoblasts and osteocytes	Runx3
Ankrd29	1.58488514268155e-08	0.318698642737029	0.268	0.069	0.000263455457267955	Osteoblasts and osteocytes	Ankrd29
Cped1	1.64159099065874e-08	0.531693144822237	0.471	0.212	0.000272881670377202	Osteoblasts and osteocytes	Cped1
Tmem1001	1.93628477943104e-08	0.529638908304583	0.425	0.177	0.000321868618884821	Osteoblasts and osteocytes	Tmem100
Dap	2.59631864972612e-08	0.401642778116337	0.895	0.803	0.000431586049143974	Osteoblasts and osteocytes	Dap
Rgcc	2.77603851974461e-08	1.01655657086213	0.562	0.263	0.000461460883137146	Osteoblasts and osteocytes	Rgcc
Ivns1abp1	2.90494161254224e-08	0.462799458996509	0.595	0.292	0.000482888444252897	Osteoblasts and osteocytes	Ivns1abp
Mxra8	2.96219446330778e-08	0.594217086156221	0.837	0.609	0.000492405585635653	Osteoblasts and osteocytes	Mxra8
Irx3	3.19465810344712e-08	0.31865165630048	0.255	0.049	0.000531048016536014	Osteoblasts and osteocytes	Irx3
Col16a11	3.19713779607387e-08	0.721436260244268	0.915	0.652	0.00053146021584136	Osteoblasts and osteocytes	Col16a1
Pdzrn4	3.63166297918228e-08	0.292208361208677	0.183	0.017	0.00060369133702947	Osteoblasts and osteocytes	Pdzrn4
Tpm2	3.66847253485418e-08	0.536073281818431	0.588	0.339	0.000609810189468811	Osteoblasts and osteocytes	Tpm2
Edil3	4.22368301878586e-08	0.38323425677916	0.359	0.067	0.000702102828212774	Osteoblasts and osteocytes	Edil3
Pxdc1	4.67535920362188e-08	0.33492855220081	0.529	0.302	0.000777184960418064	Osteoblasts and osteocytes	Pxdc1
Wnt5a	5.45915467800563e-08	0.281983638598024	0.294	0.093	0.000907475282124876	Osteoblasts and osteocytes	Wnt5a
Htra11	5.81825916234893e-08	0.822811587009323	0.817	0.567	0.000967169220557263	Osteoblasts and osteocytes	Htra1
Fth12	9.56466843468386e-08	0.694343137670027	0.993	0.954	0.0015899348338975	Osteoblasts and osteocytes	Fth1
Cdc42bpa	1.00129528713753e-07	0.270872944157444	0.353	0.168	0.00166445315580872	Osteoblasts and osteocytes	Cdc42bpa
Dkk3	1.24834649132005e-07	0.619270198858926	0.765	0.439	0.00207512637252133	Osteoblasts and osteocytes	Dkk3
Cyr61	1.40765319072987e-07	0.562631612675588	0.634	0.463	0.00233994189895026	Osteoblasts and osteocytes	Cyr61
Plaur	1.43662060501632e-07	0.382315726824242	0.353	0.152	0.00238809443171863	Osteoblasts and osteocytes	Plaur
Glud1	1.92259589856355e-07	0.40735644369822	0.693	0.513	0.00319593116218219	Osteoblasts and osteocytes	Glud1
Robo2	2.2013222306601e-07	0.288641408880849	0.261	0.067	0.00365925794402629	Osteoblasts and osteocytes	Robo2
Hs3st3b1	2.45534259645451e-07	0.289077804377662	0.196	0.046	0.00408151599808633	Osteoblasts and osteocytes	Hs3st3b1
Cnn2	2.53068955411174e-07	0.291148264491424	0.327	0.128	0.00420676524579995	Osteoblasts and osteocytes	Cnn2
Ahnak1	2.69773156639039e-07	0.390067462560256	0.895	0.879	0.00448443918281074	Osteoblasts and osteocytes	Ahnak
Ptch1	3.25217625443775e-07	0.344724806073293	0.34	0.121	0.00540609258775187	Osteoblasts and osteocytes	Ptch1
Tnc1	3.32847054907473e-07	0.38152110187133	0.83	0.524	0.00553291659372693	Osteoblasts and osteocytes	Tnc
Tacc1	3.67213509371078e-07	0.320463613150785	0.386	0.168	0.00610419016627543	Osteoblasts and osteocytes	Tacc1
Adk1	4.01195643246143e-07	0.483146828848773	0.575	0.287	0.00666907517768063	Osteoblasts and osteocytes	Adk
Ibsp1	4.9760197417514e-07	2.80429042789212	0.229	0.048	0.00827163761671335	Osteoblasts and osteocytes	Ibsp
Lsp1	6.35424063122019e-07	0.609037598968297	0.569	0.297	0.0105626542012773	Osteoblasts and osteocytes	Lsp1
Tanc1	6.70381649910855e-07	0.282491993005061	0.216	0.056	0.0111437541664681	Osteoblasts and osteocytes	Tanc1
Nedd9	6.92999879461235e-07	0.473356421529703	0.51	0.218	0.0115197369962841	Osteoblasts and osteocytes	Nedd9
Ptma	6.97243031045591e-07	0.256756216322557	1	0.998	0.0115902709050709	Osteoblasts and osteocytes	Ptma
Id2	9.17947190540253e-07	0.384941441275828	0.712	0.421	0.0152590361483506	Osteoblasts and osteocytes	Id2
Col5a21	9.70351383694838e-07	0.406963300293961	1	0.987	0.0161301510511593	Osteoblasts and osteocytes	Col5a2
1190002N15Rik	1.00449126344737e-06	0.282877917282099	0.294	0.105	0.0166976582722857	Osteoblasts and osteocytes	1190002N15Rik
Arpc2	1.13408984965494e-06	0.320143711940802	0.791	0.622	0.018851975570814	Osteoblasts and osteocytes	Arpc2
Srpx21	1.21390671400368e-06	0.601138600240447	0.654	0.374	0.0201787713068832	Osteoblasts and osteocytes	Srpx2
Plod21	1.22414269678859e-06	0.450054190985202	0.843	0.61	0.0203489240487167	Osteoblasts and osteocytes	Plod2
Picalm	1.49670111168265e-06	0.478865923571633	0.647	0.397	0.0248796625795007	Osteoblasts and osteocytes	Picalm
Cd441	1.6557258605738e-06	0.251616769203711	0.654	0.422	0.0275231309803183	Osteoblasts and osteocytes	Cd44
Vezf1	1.74123844411346e-06	0.376359211124221	0.542	0.296	0.028944606656498	Osteoblasts and osteocytes	Vezf1
Hist1h1c1	1.80727116737726e-06	0.456729563692943	0.503	0.268	0.0300422686153122	Osteoblasts and osteocytes	Hist1h1c
Sox6	1.89303177867677e-06	0.309375641082268	0.275	0.079	0.031467867256944	Osteoblasts and osteocytes	Sox6
Olfml2b	2.03557389519975e-06	0.730398152038681	0.712	0.473	0.0338373448599054	Osteoblasts and osteocytes	Olfml2b
Serpine11	2.12247615725494e-06	0.578764878506132	0.444	0.203	0.0352819211620488	Osteoblasts and osteocytes	Serpine1
Rbpj	2.38162150420638e-06	0.348350157339	0.614	0.383	0.0395896942644227	Osteoblasts and osteocytes	Rbpj
Pbxip1	2.90936294691162e-06	0.298279101498096	0.353	0.176	0.0483623402665119	Osteoblasts and osteocytes	Pbxip1
Mfge81	3.71666800659583e-06	0.56576616069279	0.856	0.534	0.0617821722736424	Osteoblasts and osteocytes	Mfge8
AI646519	4.57054193042056e-06	0.324404761082245	0.209	0.038	0.075976118509381	Osteoblasts and osteocytes	AI646519
Timp1	4.5961655823796e-06	0.535906973719237	0.654	0.451	0.0764020604758961	Osteoblasts and osteocytes	Timp1
Neo1	4.84508653383835e-06	0.328805639083016	0.405	0.169	0.0805398734519949	Osteoblasts and osteocytes	Neo1
Fcgrt1	5.38818297378237e-06	0.303530161196952	0.647	0.449	0.0895677655731843	Osteoblasts and osteocytes	Fcgrt
Arl4c	5.41287873427568e-06	0.29328285064161	0.229	0.066	0.0899782831998646	Osteoblasts and osteocytes	Arl4c
Ptprz1	5.57506410265612e-06	0.396114403704085	0.327	0.142	0.0926742905784527	Osteoblasts and osteocytes	Ptprz1
Klf61	5.8320784048289e-06	0.344306102983476	0.778	0.644	0.0969466393234708	Osteoblasts and osteocytes	Klf6
Agpat4	5.98551071994127e-06	0.265553423891789	0.569	0.365	0.0994971446975837	Osteoblasts and osteocytes	Agpat4
Maf	6.15648926262177e-06	0.259005897977135	0.412	0.255	0.102339321012562	Osteoblasts and osteocytes	Maf
Hhip	6.66543329119984e-06	0.274315858147381	0.216	0.067	0.110799497599615	Osteoblasts and osteocytes	Hhip
Sdf2	8.78869842642098e-06	0.31947487914553	0.712	0.515	0.146094533942396	Osteoblasts and osteocytes	Sdf2
Dstn1	9.39173374497874e-06	0.290097626560061	0.915	0.84	0.156118790042782	Osteoblasts and osteocytes	Dstn
Zfhx3	9.5934835572183e-06	0.26507133769734	0.431	0.235	0.15947247717164	Osteoblasts and osteocytes	Zfhx3
Pltp	1.01301059854419e-05	0.33348585973464	0.216	0.035	0.168392751796001	Osteoblasts and osteocytes	Pltp
Lmo41	1.05153659829141e-05	0.357914052371879	0.634	0.464	0.174796928733982	Osteoblasts and osteocytes	Lmo4
Cd200	1.14769479087314e-05	0.680414365869151	0.301	0.103	0.190781305086843	Osteoblasts and osteocytes	Cd200
Fap	1.24653546883574e-05	0.363219884857747	0.529	0.348	0.207211590984566	Osteoblasts and osteocytes	Fap
Raph1	1.29302247074343e-05	0.490337956335762	0.523	0.308	0.214939125311681	Osteoblasts and osteocytes	Raph1
Atp1b3	1.36362108149499e-05	0.291455725047392	0.471	0.265	0.226674732376913	Osteoblasts and osteocytes	Atp1b3
Smad7	1.48302729918573e-05	0.464179324207963	0.542	0.323	0.246523627943645	Osteoblasts and osteocytes	Smad7
Pim1	1.69395127419899e-05	0.332641139516007	0.32	0.132	0.281585520310098	Osteoblasts and osteocytes	Pim1
Lum2	1.88821597740474e-05	0.77529768485966	0.725	0.576	0.31387814192399	Osteoblasts and osteocytes	Lum
Hist1h1e1	1.98560444870353e-05	0.398262703965232	0.542	0.369	0.330067027507988	Osteoblasts and osteocytes	Hist1h1e
Prrx1	2.02533228961811e-05	0.437076885651633	0.771	0.535	0.336670986503219	Osteoblasts and osteocytes	Prrx1
Mpc1	2.08969192812623e-05	0.258478093440121	0.608	0.465	0.347369489212423	Osteoblasts and osteocytes	Mpc1
Itga11	2.32594806499651e-05	0.30632264432121	0.307	0.094	0.38664234684437	Osteoblasts and osteocytes	Itga11
Sdc21	2.37053489999681e-05	0.265740234041957	0.706	0.503	0.39405401642647	Osteoblasts and osteocytes	Sdc2
Rock2	2.49491195701176e-05	0.271199567441812	0.582	0.402	0.414729214614066	Osteoblasts and osteocytes	Rock2
Camk2n1	2.58268582130042e-05	0.302506414865707	0.327	0.13	0.429319864074768	Osteoblasts and osteocytes	Camk2n1
Inhba	2.78810358006905e-05	0.278241107087872	0.307	0.138	0.463466458114878	Osteoblasts and osteocytes	Inhba
Spry1	2.79520459779822e-05	0.346688101140701	0.386	0.192	0.464646860291998	Osteoblasts and osteocytes	Spry1
Vldlr	2.9432468275493e-05	0.311731245553885	0.275	0.1	0.48925592014352	Osteoblasts and osteocytes	Vldlr
Spop	3.11927253141991e-05	0.28231235309303	0.503	0.316	0.518516672897932	Osteoblasts and osteocytes	Spop
Fermt2	3.12719075896228e-05	0.332458409742006	0.686	0.531	0.519832919862299	Osteoblasts and osteocytes	Fermt2
Peli1	3.5493575354193e-05	0.379506756965122	0.34	0.156	0.590009703112751	Osteoblasts and osteocytes	Peli1
Mbnl11	3.55410446121229e-05	0.394986261755939	0.739	0.495	0.590798784587319	Osteoblasts and osteocytes	Mbnl1
Hapln11	3.634693306406e-05	0.623504183607845	0.641	0.337	0.60419506832387	Osteoblasts and osteocytes	Hapln1
H2afj	3.96885722338747e-05	0.286846051109156	0.556	0.369	0.6597431362437	Osteoblasts and osteocytes	H2afj
Smpd31	4.46588678346555e-05	0.682938120049088	0.176	0.065	0.742364360015478	Osteoblasts and osteocytes	Smpd3
Npc2	4.47852055420557e-05	0.40283938066632	0.85	0.658	0.744464471725592	Osteoblasts and osteocytes	Npc2
Colec12	4.60793264146395e-05	0.38209674182953	0.595	0.361	0.765976642990553	Osteoblasts and osteocytes	Colec12
Uhrf2	5.21977835167588e-05	0.328221416855536	0.405	0.213	0.867683755399082	Osteoblasts and osteocytes	Uhrf2
Pdcd4	6.38453479685613e-05	0.278444683783303	0.444	0.269	1	Osteoblasts and osteocytes	Pdcd4
Wisp1	6.44877155528252e-05	0.297361939966324	0.405	0.225	1	Osteoblasts and osteocytes	Wisp1
Samd4	6.48927215937614e-05	0.312384868804827	0.418	0.227	1	Osteoblasts and osteocytes	Samd4
Emp1	6.7791634740257e-05	0.359033507479966	0.941	0.79	1	Osteoblasts and osteocytes	Emp1
Spred1	6.78498878293486e-05	0.257196101180702	0.359	0.185	1	Osteoblasts and osteocytes	Spred1
Sdc41	7.09572367061092e-05	0.690733662824421	0.725	0.516	1	Osteoblasts and osteocytes	Sdc4
Angptl21	7.13375570650723e-05	0.567408029544697	0.739	0.529	1	Osteoblasts and osteocytes	Angptl2
2010111I01Rik	7.63304731034265e-05	0.326084980660192	0.503	0.337	1	Osteoblasts and osteocytes	2010111I01Rik
Pamr1	7.77797180887599e-05	0.427046694495984	0.686	0.419	1	Osteoblasts and osteocytes	Pamr1
Ctgf1	9.61256443824018e-05	0.660849180882804	0.562	0.389	1	Osteoblasts and osteocytes	Ctgf
Hist1h4d	0.000110005042049475	0.265108985543388	0.34	0.155	1	Osteoblasts and osteocytes	Hist1h4d
Mef2c	0.000115394120977374	0.379052793764117	0.379	0.195	1	Osteoblasts and osteocytes	Mef2c
Tpm1	0.000160387827381968	0.33119800878575	0.706	0.565	1	Osteoblasts and osteocytes	Tpm1
Kmt2e	0.000166098878217855	0.355385606920711	0.542	0.33	1	Osteoblasts and osteocytes	Kmt2e
Sh3glb1	0.000176958896540419	0.265042507341312	0.81	0.638	1	Osteoblasts and osteocytes	Sh3glb1
Enpp11	0.000179749499661455	0.462283470687467	0.575	0.376	1	Osteoblasts and osteocytes	Enpp1
Pik3r1	0.000193566137560602	0.29009887599706	0.405	0.19	1	Osteoblasts and osteocytes	Pik3r1
Card191	0.000204056001274142	0.323640133758139	0.582	0.442	1	Osteoblasts and osteocytes	Card19
Ccnd2	0.000222812969773692	0.434821679157359	0.797	0.638	1	Osteoblasts and osteocytes	Ccnd2
Ndufa6	0.000224421491686872	0.295871508517319	0.745	0.609	1	Osteoblasts and osteocytes	Ndufa6
Mbnl2	0.000230894035688194	0.346007382505679	0.732	0.557	1	Osteoblasts and osteocytes	Mbnl2
Cyth3	0.000244847705504213	0.387238993831628	0.497	0.317	1	Osteoblasts and osteocytes	Cyth3
Igf1r	0.000256633429623258	0.37730943033541	0.418	0.238	1	Osteoblasts and osteocytes	Igf1r
Acan1	0.000271089593558423	0.472479783253528	0.765	0.54	1	Osteoblasts and osteocytes	Acan
Arl6ip5	0.00035167598749483	0.252150078157895	0.739	0.629	1	Osteoblasts and osteocytes	Arl6ip5
Hist1h1b	0.000353264028537243	0.285742246808226	0.17	0.062	1	Osteoblasts and osteocytes	Hist1h1b
H192	0.000356888860439075	0.352995697638561	0.856	0.639	1	Osteoblasts and osteocytes	H19
Nt5e1	0.000367154547640665	0.313755079792894	0.386	0.165	1	Osteoblasts and osteocytes	Nt5e
Tgfbi	0.000387488810395293	0.387677156068607	0.81	0.635	1	Osteoblasts and osteocytes	Tgfbi
Ypel3	0.000411291498621785	0.351680389679524	0.621	0.436	1	Osteoblasts and osteocytes	Ypel3
Igf21	0.000444092958284412	1.0702460254256	0.758	0.571	1	Osteoblasts and osteocytes	Igf2
Tsc22d1	0.000444951964151725	0.359159547928874	0.908	0.805	1	Osteoblasts and osteocytes	Tsc22d1
Fxyd51	0.000533994142185834	0.311954038395172	0.634	0.46	1	Osteoblasts and osteocytes	Fxyd5
Ptgis	0.000681369857841719	0.322913250385039	0.83	0.713	1	Osteoblasts and osteocytes	Ptgis
Mmp23	0.000714872996656571	0.287839006410649	0.366	0.174	1	Osteoblasts and osteocytes	Mmp23
Fmod1	0.000760495413901098	0.738964043400614	0.85	0.564	1	Osteoblasts and osteocytes	Fmod
Igsf10	0.000802704771737571	0.349258714588839	0.595	0.402	1	Osteoblasts and osteocytes	Igsf10
Acta2	0.000850355526739314	0.356544028266319	0.281	0.133	1	Osteoblasts and osteocytes	Acta2
Col8a2	0.000860892479067125	0.278131510085829	0.379	0.233	1	Osteoblasts and osteocytes	Col8a2
Dnajc3	0.000861204892575518	0.303817664706157	0.634	0.488	1	Osteoblasts and osteocytes	Dnajc3
Csrp1	0.000979121956516734	0.288279194854843	0.484	0.345	1	Osteoblasts and osteocytes	Csrp1
App	0.00100994904050703	0.347742443742453	0.902	0.741	1	Osteoblasts and osteocytes	App
Rrad	0.00109881902326499	0.286594513712789	0.229	0.101	1	Osteoblasts and osteocytes	Rrad
Zfp91	0.00116524610440996	0.274853252577285	0.575	0.417	1	Osteoblasts and osteocytes	Zfp91
Snhg6	0.00122924310956114	0.256190882370082	0.516	0.311	1	Osteoblasts and osteocytes	Snhg6
Bmp2	0.00135142459837591	0.387906754282208	0.353	0.173	1	Osteoblasts and osteocytes	Bmp2
Mamdc2	0.00147647558011695	0.252341207366494	0.268	0.102	1	Osteoblasts and osteocytes	Mamdc2
Vasn	0.00186671891929445	0.280550148075533	0.444	0.26	1	Osteoblasts and osteocytes	Vasn
Zfp503	0.00204811739515843	0.28447040833902	0.373	0.187	1	Osteoblasts and osteocytes	Zfp503
Cspg4	0.00270841017268801	0.288563946664884	0.431	0.304	1	Osteoblasts and osteocytes	Cspg4
Serpinf1	0.0030019150479397	0.37811140893198	0.915	0.654	1	Osteoblasts and osteocytes	Serpinf1
Serbp1	0.00395654231561528	0.323225458628327	0.954	0.886	1	Osteoblasts and osteocytes	Serbp1
Nsa2	0.00453458709687356	0.37996887637928	0.915	0.843	1	Osteoblasts and osteocytes	Nsa2
Rora1	0.00535078326324942	0.326299435167825	0.549	0.378	1	Osteoblasts and osteocytes	Rora
Eef1a1	0.00556811076206246	0.2749146714278	1	1	1	Osteoblasts and osteocytes	Eef1a1
Aebp1	0.00578994595207559	0.285804688680611	0.667	0.587	1	Osteoblasts and osteocytes	Aebp1
Nfkbiz1	0.0062299231828081	0.296308102764586	0.431	0.237	1	Osteoblasts and osteocytes	Nfkbiz
Rbp41	0.00663658788902897	0.383499556377602	0.484	0.358	1	Osteoblasts and osteocytes	Rbp4
Tcf4	0.00688668684201433	0.339636600911134	0.627	0.479	1	Osteoblasts and osteocytes	Tcf4
Tenm3	0.00851822994359403	0.290501750906377	0.307	0.141	1	Osteoblasts and osteocytes	Tenm3
S100a10	1.52331531350154e-40	1.34742043708879	1	0.971	2.53220704563361e-36	Tenoblasts	S100a10
Anxa2	1.28617024107307e-35	1.30878794636544	0.996	0.872	2.13800079173577e-31	Tenoblasts	Anxa2
Cavin3	1.19524790149826e-29	1.08567787635357	0.93	0.657	1.98686058666055e-25	Tenoblasts	Cavin3
Tagln2	2.97809537708277e-29	0.99130582684705	0.958	0.685	4.95048794532468e-25	Tenoblasts	Tagln2
Crip2	1.81109601115118e-28	0.986285423231683	0.857	0.486	3.01058489933661e-24	Tenoblasts	Crip2
Calm1	3.87262951212105e-28	0.997344695305467	0.987	0.902	6.43747203799883e-24	Tenoblasts	Calm1
Tmsb4x1	2.2436076618366e-27	1.07404171035848	0.997	0.906	3.72954901627098e-23	Tenoblasts	Tmsb4x
Crip1	1.85114994770096e-26	1.46525778713536	0.997	0.903	3.07716655806331e-22	Tenoblasts	Crip1
Tspo	1.99492796060395e-26	1.29472865395396	0.88	0.461	3.31616874891195e-22	Tenoblasts	Tspo
Txn11	2.65640019633929e-25	1.1931838724332	0.986	0.879	4.41573404637481e-21	Tenoblasts	Txn1
Anxa1	3.28839375870818e-25	1.11211390087689	0.93	0.652	5.4662969451006e-21	Tenoblasts	Anxa1
Anxa5	4.15590029239293e-25	0.914330031815675	0.979	0.92	6.90835305604476e-21	Tenoblasts	Anxa5
Tppp31	1.99947704984229e-23	1.14081036057439	0.91	0.542	3.32373069995283e-19	Tenoblasts	Tppp3
S100a6	1.20546381733757e-20	1.10968742594364	0.996	0.931	2.00384250356025e-16	Tenoblasts	S100a6
Lmna	1.82825667943701e-20	0.718557344892576	0.984	0.92	3.03911107822814e-16	Tenoblasts	Lmna
Vim2	3.47158397394359e-19	0.732699570013996	1	0.982	5.77081403988642e-15	Tenoblasts	Vim
S100a111	7.18037304539948e-19	0.741589574350797	0.97	0.888	1.19359341133676e-14	Tenoblasts	S100a11
Uqcc2	9.47564882648879e-19	0.614963316112419	0.891	0.615	1.57513710442723e-14	Tenoblasts	Uqcc2
Actb	2.36353511693399e-18	0.591146690799027	0.999	0.973	3.92890442487938e-14	Tenoblasts	Actb
Ppia	7.44706658861546e-18	0.417636267691676	1	0.998	1.23792587902555e-13	Tenoblasts	Ppia
Emp3	1.63440949445124e-17	0.776726095017621	0.971	0.875	2.71687890262629e-13	Tenoblasts	Emp3
Ppp1r14b	1.66053390230096e-17	0.856023774165133	0.853	0.603	2.76030550579489e-13	Tenoblasts	Ppp1r14b
Cfl1	1.87020697367154e-17	0.480636819658522	0.934	0.829	3.10884505233419e-13	Tenoblasts	Cfl1
Ybx3	6.4392358602098e-17	0.491587328132705	0.916	0.742	1.07039417704268e-12	Tenoblasts	Ybx3
Pdlim4	5.54312657143625e-16	0.749963956903793	0.706	0.399	9.21433929969848e-12	Tenoblasts	Pdlim4
Cd91	3.25679113112492e-15	0.8773420384755	0.972	0.844	5.41376389726895e-11	Tenoblasts	Cd9
Myl6	2.13990562401485e-14	0.546756672308081	0.997	0.977	3.55716511879988e-10	Tenoblasts	Myl6
Nme1	3.82698889907106e-14	0.464433072883055	0.767	0.517	6.36160364692582e-10	Tenoblasts	Nme1
Pfn11	4.24848962264836e-14	0.623305393988744	0.912	0.812	7.06226429972836e-10	Tenoblasts	Pfn1
Cav1	1.56390845431021e-13	0.747109711272316	0.657	0.307	2.59968502359986e-09	Tenoblasts	Cav1
Rhoa	2.3753475970489e-13	0.41028616435349	0.922	0.82	3.94854031057439e-09	Tenoblasts	Rhoa
Psmb3	3.98677963397417e-13	0.400407457057304	0.737	0.521	6.62722378555526e-09	Tenoblasts	Psmb3
Eif5a	4.47269204810719e-13	0.522321708832836	0.928	0.857	7.43495599156859e-09	Tenoblasts	Eif5a
Lgals1	4.71607656492904e-13	0.526275727328569	0.988	0.944	7.83953407388154e-09	Tenoblasts	Lgals1
Phlda3	5.27913685500445e-13	0.45878956244458	0.53	0.253	8.7755091940739e-09	Tenoblasts	Phlda3
Clic1	1.18300924496625e-12	0.629983502370566	0.952	0.837	1.9665162679074e-08	Tenoblasts	Clic1
Myadm	1.7801656684244e-12	0.533501816330598	0.916	0.753	2.95916939062189e-08	Tenoblasts	Myadm
Lgals31	1.86375451848315e-12	0.863181614473999	0.51	0.231	3.09811913607454e-08	Tenoblasts	Lgals3
Igfbp61	4.08428569888518e-12	0.664118719255911	0.748	0.5	6.78930811725683e-08	Tenoblasts	Igfbp6
S100a4	1.68207073845044e-11	1.48136815155185	0.724	0.428	2.79610618852617e-07	Tenoblasts	S100a4
Anxa8	1.88391801449677e-11	1.03715600905928	0.627	0.304	3.13163691549797e-07	Tenoblasts	Anxa8
Tm4sf1	2.01553773232726e-11	0.921835072658566	0.749	0.457	3.3504283724476e-07	Tenoblasts	Tm4sf1
Calm2	2.9099330318222e-11	0.356581639886864	0.993	0.977	4.83718167879805e-07	Tenoblasts	Calm2
Ecm11	4.87245827000253e-11	0.78610047575386	0.624	0.262	8.09948738222521e-07	Tenoblasts	Ecm1
Psma2	8.34723481048991e-11	0.340831809753851	0.829	0.663	1.38756084254774e-06	Tenoblasts	Psma2
Aqp1	8.5565692208185e-11	0.675622086021143	0.635	0.317	1.42235850157666e-06	Tenoblasts	Aqp1
Cavin1	8.71755362638118e-11	0.460894500939037	0.773	0.49	1.44911893931334e-06	Tenoblasts	Cavin1
Cox5a	1.18880748340544e-10	0.377927000011291	0.749	0.526	1.97615467966486e-06	Tenoblasts	Cox5a
Eif6	1.78280458259907e-10	0.363255274232128	0.547	0.329	2.96355605765443e-06	Tenoblasts	Eif6
Ran	1.83404009470603e-10	0.513504240994225	0.83	0.604	3.04872484942983e-06	Tenoblasts	Ran
Rhoc	2.03976295170288e-10	0.426758620150556	0.835	0.668	3.3906979546157e-06	Tenoblasts	Rhoc
Prss23	2.2348443280963e-10	0.364302059209474	0.293	0.098	3.71498172659447e-06	Tenoblasts	Prss23
Csrp11	2.4858167296735e-10	0.374040226915014	0.539	0.302	4.13217314973625e-06	Tenoblasts	Csrp1
Dbi	3.08911138020191e-10	0.444710542782253	0.846	0.651	5.13502984730964e-06	Tenoblasts	Dbi
Slc25a5	3.35971246236119e-10	0.434267326843015	0.737	0.481	5.584850026183e-06	Tenoblasts	Slc25a5
Dynll1	4.05778112365634e-10	0.386077819351654	0.961	0.897	6.74524956185393e-06	Tenoblasts	Dynll1
Cd442	6.86495278520705e-10	0.524566991205322	0.642	0.376	1.14116110148497e-05	Tenoblasts	Cd44
Plec	1.13360842846501e-09	0.44783014757789	0.637	0.368	1.88439729063739e-05	Tenoblasts	Plec
Arpc3	1.67258166129423e-09	0.297203224413953	0.764	0.581	2.78033249556941e-05	Tenoblasts	Arpc3
Capzb	1.80188029782655e-09	0.274181073748949	0.766	0.584	2.99526561907708e-05	Tenoblasts	Capzb
Lrrfip1	2.32682498823237e-09	0.461371400007992	0.453	0.189	3.86788117793867e-05	Tenoblasts	Lrrfip1
Ptms	2.50788108904546e-09	0.408674681209842	0.981	0.948	4.16885073432026e-05	Tenoblasts	Ptms
Prdx1	2.61219480279105e-09	0.49719747263286	0.931	0.855	4.34225142067957e-05	Tenoblasts	Prdx1
Ybx1	2.73644679483145e-09	0.329062644341346	0.98	0.944	4.54879550704832e-05	Tenoblasts	Ybx1
Fkbp1a	2.82582724402175e-09	0.290661395378874	0.843	0.706	4.69737262773736e-05	Tenoblasts	Fkbp1a
Myl12a	3.0663495198797e-09	0.386437201238013	0.944	0.838	5.09719280689603e-05	Tenoblasts	Myl12a
Psma7	4.07747326263095e-09	0.420825146960144	0.865	0.697	6.77798380447142e-05	Tenoblasts	Psma7
Ahnak2	4.44089274093801e-09	0.603632555358006	0.949	0.862	7.38209600326125e-05	Tenoblasts	Ahnak
Tpm4	4.77173202653133e-09	0.527278850635247	0.811	0.624	7.93205014770302e-05	Tenoblasts	Tpm4
Cd551	4.93398717302719e-09	0.435812684602956	0.397	0.174	8.2017668777231e-05	Tenoblasts	Cd55
Rap1a	1.18825254835088e-08	0.25963064572197	0.572	0.413	0.000197523221112367	Tenoblasts	Rap1a
Psma3	1.30690389743039e-08	0.340872355181409	0.852	0.716	0.000217246634869854	Tenoblasts	Psma3
Timp11	1.49661884000275e-08	1.18425808222296	0.597	0.423	0.000248782949773657	Tenoblasts	Timp1
Flna	1.55960671563016e-08	0.376307225737768	0.664	0.416	0.000259253424339202	Tenoblasts	Flna
Manf	1.77850106084803e-08	0.403242645023429	0.794	0.646	0.000295640231344768	Tenoblasts	Manf
Psmb5	1.88489079713554e-08	0.373379326007524	0.752	0.555	0.000313325397207841	Tenoblasts	Psmb5
Cav2	1.92583430069575e-08	0.266965833906227	0.29	0.113	0.000320131435804654	Tenoblasts	Cav2
Msn	2.12366796415863e-08	0.692986719467141	0.74	0.485	0.000353017325682089	Tenoblasts	Msn
Capg	2.15432183240512e-08	0.695071212205214	0.585	0.247	0.000358112918200702	Tenoblasts	Capg
Crabp2	2.53721168200636e-08	0.589408086228515	0.463	0.221	0.000421760697899918	Tenoblasts	Crabp2
Hint1	5.0077398473786e-08	0.345803846825988	0.952	0.891	0.000832436594829745	Tenoblasts	Hint1
Ywhaq1	5.9865581496266e-08	0.292133522783255	0.837	0.659	0.000995145561212429	Tenoblasts	Ywhaq
Ezr	6.01690662964116e-08	0.439918610493512	0.483	0.236	0.00100019038904525	Tenoblasts	Ezr
Gapdh1	6.56717219775322e-08	0.358783603767548	0.955	0.87	0.00109166103443252	Tenoblasts	Gapdh
Eif1ax	6.77506056318969e-08	0.320330967639316	0.755	0.549	0.00112621831741902	Tenoblasts	Eif1ax
Sem1	6.91806831743132e-08	0.270618640334213	0.983	0.958	0.00114999049640661	Tenoblasts	Sem1
Uqcrq	7.9730975995862e-08	0.35433553418626	0.838	0.675	0.00132536801397921	Tenoblasts	Uqcrq
S100a16	9.39885338673177e-08	0.331632970466882	0.573	0.363	0.00156237139847642	Tenoblasts	S100a16
Tbcb	1.17033658502913e-07	0.324503392396553	0.593	0.363	0.00194545050529392	Tenoblasts	Tbcb
Cox6b1	1.79257365698023e-07	0.310004468491085	0.91	0.811	0.00297979518999823	Tenoblasts	Cox6b1
Myof	1.89934337868316e-07	0.470602238412806	0.609	0.394	0.00315727849838502	Tenoblasts	Myof
Tuba1a1	1.94192815092424e-07	0.514741054535202	0.91	0.789	0.00322806716528136	Tenoblasts	Tuba1a
Stmn4	2.55825726645486e-07	0.273137273172924	0.141	0.029	0.00425259105402791	Tenoblasts	Stmn4
Cast	2.78794121569288e-07	0.368444004551256	0.663	0.452	0.00463439468284627	Tenoblasts	Cast
Nupr11	2.9856130198712e-07	1.0511166490213	0.72	0.556	0.0049629845229319	Tenoblasts	Nupr1
Psmd8	3.54685425130631e-07	0.297644313924074	0.749	0.592	0.00589593582194648	Tenoblasts	Psmd8
Taldo1	3.55951540878175e-07	0.255143543193824	0.554	0.37	0.0059169824640179	Tenoblasts	Taldo1
Cryab	3.57046139906616e-07	1.12457709866778	0.416	0.221	0.00593517798366768	Tenoblasts	Cryab
Lsm4	5.5056454363582e-07	0.262213557309114	0.614	0.423	0.00915203440885824	Tenoblasts	Lsm4
Rnh1	5.94101168544546e-07	0.465676755173379	0.684	0.44	0.00987574372471599	Tenoblasts	Rnh1
Ehd2	7.90563449021672e-07	0.328118461187903	0.531	0.285	0.0131415362130873	Tenoblasts	Ehd2
Ptma1	8.06108840949403e-07	0.403319081075696	0.999	0.998	0.0133999472631019	Tenoblasts	Ptma
Edf1	8.0921648320007e-07	0.309981813706805	0.844	0.71	0.0134516056002348	Tenoblasts	Edf1
Ly6a1	9.92814877239883e-07	0.394962766343513	0.363	0.164	0.0165035617043586	Tenoblasts	Ly6a
Cox6c	1.03541543835819e-06	0.272947742673624	0.98	0.951	0.0172117108318282	Tenoblasts	Cox6c
Col5a31	1.12296314098081e-06	0.514209066902888	0.513	0.303	0.018667016292524	Tenoblasts	Col5a3
Glud11	1.32305657475747e-06	0.422493701611944	0.696	0.475	0.0219931694421935	Tenoblasts	Glud1
Igfbp2	1.33342204564683e-06	0.511830359698173	0.375	0.181	0.0221654746647872	Tenoblasts	Igfbp2
Arpc1b	1.50748794802103e-06	0.287397361469037	0.937	0.858	0.0250589721599536	Tenoblasts	Arpc1b
Zfp385a	1.75577108338705e-06	0.268877582232984	0.312	0.127	0.029186182719143	Tenoblasts	Zfp385a
Ywhae	1.81192775550072e-06	0.282905503215349	0.89	0.802	0.0301196750796884	Tenoblasts	Ywhae
Ube2m	1.8542894033235e-06	0.314458462845452	0.677	0.479	0.0308238527514466	Tenoblasts	Ube2m
Creb5	1.90770565175287e-06	0.320236707965101	0.536	0.362	0.0317117910490879	Tenoblasts	Creb5
Eif4a1	2.05787090715242e-06	0.287991921322558	0.807	0.68	0.0342079880895948	Tenoblasts	Eif4a1
Rexo2	2.26581317183704e-06	0.297760629550037	0.693	0.488	0.0376646123554471	Tenoblasts	Rexo2
Ociad2	2.35246118392303e-06	0.517160885519047	0.332	0.094	0.0391049622603524	Tenoblasts	Ociad2
Itga5	2.43747753328478e-06	0.319334534685535	0.374	0.181	0.0405181890357929	Tenoblasts	Itga5
Plaur1	2.7394916976333e-06	0.321513077677144	0.317	0.119	0.0455385704897583	Tenoblasts	Plaur
Psmb6	3.69016417849826e-06	0.343293351775011	0.808	0.63	0.0613415991391765	Tenoblasts	Psmb6
Arpc21	3.79213941115054e-06	0.32845128886147	0.766	0.592	0.0630367334315554	Tenoblasts	Arpc2
Psmc5	4.03615321215527e-06	0.261337628097852	0.53	0.344	0.067092974845657	Tenoblasts	Psmc5
Homer2	4.55888137197676e-06	0.278447114236505	0.323	0.128	0.0757822850463697	Tenoblasts	Homer2
Fxyd52	4.58706804246374e-06	0.581359607501106	0.618	0.427	0.0762508320698747	Tenoblasts	Fxyd5
Tnfrsf12a	4.95336232797018e-06	0.428466622832553	0.583	0.378	0.0823397419778482	Tenoblasts	Tnfrsf12a
Ndufb7	5.99709076257448e-06	0.250713329143893	0.725	0.555	0.0996896397462756	Tenoblasts	Ndufb7
Arhgdia	6.20800077322324e-06	0.299788876919865	0.787	0.606	0.10319559685329	Tenoblasts	Arhgdia
Tmsb101	6.3778186406156e-06	0.433798463853086	0.917	0.87	0.106018479262953	Tenoblasts	Tmsb10
Anxa7	6.3816720918479e-06	0.27090721783674	0.381	0.196	0.106082535182788	Tenoblasts	Anxa7
Agpat41	6.45059597031008e-06	0.289747443230844	0.533	0.331	0.107228256814464	Tenoblasts	Agpat4
Sh3bgrl3	6.61182918867912e-06	0.354230972082411	0.767	0.608	0.109908436603413	Tenoblasts	Sh3bgrl3
Aldoa	6.80211024194109e-06	0.3752279380822	0.883	0.771	0.113071478551787	Tenoblasts	Aldoa
Ugdh1	7.54624243028039e-06	0.420737397918263	0.509	0.26	0.125441187918551	Tenoblasts	Ugdh
Smdt1	8.43478839111303e-06	0.26642706193468	0.795	0.658	0.140211487425472	Tenoblasts	Smdt1
Dynlrb1	8.56767228708124e-06	0.356119419673482	0.85	0.711	0.142420416428151	Tenoblasts	Dynlrb1
Cyb5r3	8.63618430374235e-06	0.456683985722277	0.785	0.565	0.143559291681109	Tenoblasts	Cyb5r3
Cxcl11	9.31050270009613e-06	0.304097473700117	0.344	0.216	0.154768486383698	Tenoblasts	Cxcl1
Arl6ip51	1.0725365038868e-05	0.299003160543919	0.775	0.597	0.178287743041103	Tenoblasts	Arl6ip5
Tubb2b	1.07273169061417e-05	0.311109134822917	0.449	0.251	0.178320188930793	Tenoblasts	Tubb2b
2200002D01Rik	1.27994595357494e-05	0.382713186307012	0.304	0.101	0.212765415862762	Tenoblasts	2200002D01Rik
Psmd7	1.52602467565345e-05	0.261558155973678	0.683	0.565	0.253671081833872	Tenoblasts	Psmd7
Hras	1.98643571170426e-05	0.274011007118161	0.563	0.372	0.330205208356599	Tenoblasts	Hras
H2afz	2.69697221802624e-05	0.301951732579971	0.85	0.721	0.448317691802502	Tenoblasts	H2afz
Ywhaz	2.76802844997703e-05	0.33748112630584	0.746	0.61	0.460129369239681	Tenoblasts	Ywhaz
Igfbp51	2.89405316792383e-05	0.357548808332359	0.573	0.428	0.481078458103979	Tenoblasts	Igfbp5
Ackr3	2.96918626526862e-05	0.320470369538963	0.43	0.261	0.493567832875603	Tenoblasts	Ackr3
Cdc42	3.17856023764999e-05	0.262079401298718	0.917	0.82	0.528372068304558	Tenoblasts	Cdc42
Plp2	3.43145345896567e-05	0.318381829895639	0.73	0.539	0.570410508483863	Tenoblasts	Plp2
1500009L16Rik	4.1932468532627e-05	0.252658106669103	0.246	0.092	0.697043424417858	Tenoblasts	1500009L16Rik
Palmd	4.52939170639222e-05	0.397902747287118	0.469	0.236	0.752920783353579	Tenoblasts	Palmd
Dstn2	4.73294697555529e-05	0.530615110844373	0.924	0.823	0.786757775746555	Tenoblasts	Dstn
Medag	5.21705759426884e-05	0.327645682908312	0.477	0.272	0.86723148389531	Tenoblasts	Medag
Tpm3	5.27013979543193e-05	0.346552079076	0.768	0.616	0.876055338194649	Tenoblasts	Tpm3
Aig1	6.73154668228989e-05	0.269951221531777	0.477	0.282	1	Tenoblasts	Aig1
Tuba1b	6.77436382072659e-05	0.35403824588567	0.699	0.508	1	Tenoblasts	Tuba1b
Cycs	6.89274459873889e-05	0.308188165990951	0.622	0.4	1	Tenoblasts	Cycs
Fhl1	8.40867848325296e-05	0.287954488101895	0.63	0.45	1	Tenoblasts	Fhl1
Nbl11	8.79946948868658e-05	0.330644816425508	0.803	0.63	1	Tenoblasts	Nbl1
Ebf11	9.02652430363363e-05	0.507309581500399	0.541	0.422	1	Tenoblasts	Ebf1
Ano1	0.000111844091637268	0.308142843163968	0.317	0.115	1	Tenoblasts	Ano1
Snrpb	0.000137089111640206	0.256180848949403	0.843	0.728	1	Tenoblasts	Snrpb
Tpm21	0.000146699165842095	0.35335887407784	0.473	0.315	1	Tenoblasts	Tpm2
4930523C07Rik1	0.000166441901972642	0.335403936805114	0.593	0.391	1	Tenoblasts	4930523C07Rik
Fbn11	0.000201288602848333	0.339988615278632	0.671	0.563	1	Tenoblasts	Fbn1
Ckb1	0.000209869077247486	0.370248757098067	0.71	0.559	1	Tenoblasts	Ckb
Inhba1	0.000217417973175139	0.287657329697696	0.216	0.125	1	Tenoblasts	Inhba
Mrpl20	0.000230815384361327	0.261142930760647	0.72	0.553	1	Tenoblasts	Mrpl20
Ccl71	0.000267330921649393	0.448799111365896	0.104	0.038	1	Tenoblasts	Ccl7
Emp11	0.000303737096515568	0.41821208247154	0.881	0.773	1	Tenoblasts	Emp1
Serpinb6a1	0.000330142877770016	0.320474018425769	0.719	0.539	1	Tenoblasts	Serpinb6a
Actr3	0.000406263881803003	0.28715723058367	0.602	0.419	1	Tenoblasts	Actr3
Tmem43	0.000432590072328126	0.335691414030119	0.453	0.244	1	Tenoblasts	Tmem43
Set	0.000444777924458661	0.297339570482761	0.826	0.697	1	Tenoblasts	Set
Ppp1ca	0.000561969933034141	0.250253961220089	0.82	0.668	1	Tenoblasts	Ppp1ca
Ccnd1	0.000563070410257245	0.401197050437463	0.39	0.226	1	Tenoblasts	Ccnd1
Tpm11	0.000615776454774975	0.25562725433951	0.683	0.542	1	Tenoblasts	Tpm1
Cltb	0.000687801074741254	0.253616282237364	0.417	0.253	1	Tenoblasts	Cltb
Ccl2	0.000806363379013801	0.995436862856785	0.126	0.047	1	Tenoblasts	Ccl2
Dpysl3	0.000827777807135311	0.346284122891781	0.723	0.555	1	Tenoblasts	Dpysl3
S100a13	0.000906129744984896	0.309882091485787	0.723	0.582	1	Tenoblasts	S100a13
Sema3c	0.000926259784506428	0.282819298508475	0.593	0.412	1	Tenoblasts	Sema3c
Dpysl2	0.000984827076431523	0.32833945717962	0.637	0.42	1	Tenoblasts	Dpysl2
Lgals7	0.000997922031673877	0.401979847472428	0.131	0.032	1	Tenoblasts	Lgals7
Mgst3	0.00102345121904537	0.27866634656317	0.417	0.26	1	Tenoblasts	Mgst3
Psmc1	0.00108051639111926	0.283570071808123	0.49	0.324	1	Tenoblasts	Psmc1
Vdac1	0.00113798266673272	0.252318386611388	0.71	0.559	1	Tenoblasts	Vdac1
Sdc22	0.00115709719289837	0.384769306542474	0.65	0.474	1	Tenoblasts	Sdc2
Nov2	0.00147678501606151	0.353342302885034	0.51	0.425	1	Tenoblasts	Nov
Esd	0.00158165647097798	0.281395981106773	0.737	0.631	1	Tenoblasts	Esd
Fermt21	0.00158790730601275	0.298510221078401	0.652	0.507	1	Tenoblasts	Fermt2
Hbegf	0.00163627468585163	0.337007073311926	0.229	0.154	1	Tenoblasts	Hbegf
Atp5g11	0.00179022953415669	0.303522463594613	0.858	0.729	1	Tenoblasts	Atp5g1
Fn1	0.002618396562685	0.707932214025676	0.928	0.886	1	Tenoblasts	Fn1
Tubb51	0.00274024186525889	0.295203349514719	0.806	0.713	1	Tenoblasts	Tubb5
Clec3b1	0.00423850570172414	0.598456080079134	0.67	0.478	1	Tenoblasts	Clec3b
Ldha1	0.0047950215189186	0.307035575585953	0.941	0.846	1	Tenoblasts	Ldha
Cdc42ep3	0.00537424706180991	0.302532222493278	0.443	0.268	1	Tenoblasts	Cdc42ep3
Ugp2	0.00636590657811944	0.278527774687774	0.591	0.472	1	Tenoblasts	Ugp2
Gpx12	0.00710998616741702	0.371587494536694	0.87	0.772	1	Tenoblasts	Gpx1
Vcan1	0.00755084768488223	0.527736638259056	0.883	0.713	1	Tenoblasts	Vcan
Minos1	0.00758534766903867	0.311230537585717	0.749	0.643	1	Tenoblasts	Minos1
Dap1	0.00896442899629476	0.261769240366226	0.884	0.786	1	Tenoblasts	Dap
Tnmd	4.57775966253889e-34	2.53842572532301	0.925	0.454	7.6096098870384e-30	Tenocytes	Tnmd
Kera	9.89080476737836e-33	2.58463417494586	0.81	0.173	1.64414847648131e-28	Tenocytes	Kera
C1qtnf31	3.20970058010961e-28	2.09358573577244	0.822	0.315	5.33548527431621e-24	Tenocytes	C1qtnf3
Thbs4	2.40857539025461e-26	1.79615319773377	0.914	0.557	4.00377487122023e-22	Tenocytes	Thbs4
Ogn1	3.10615695796148e-20	1.02548883188689	0.928	0.695	5.16336471121937e-16	Tenocytes	Ogn
Ssc5d	2.78165627074059e-17	0.776947347301663	0.733	0.358	4.62394721885209e-13	Tenocytes	Ssc5d
Mfap41	6.99175154401726e-17	1.40454659987041	0.834	0.534	1.16223885916199e-12	Tenocytes	Mfap4
Pcolce	2.18948168285823e-15	0.558792945500658	0.964	0.862	3.63957540141523e-11	Tenocytes	Pcolce
Fndc1	2.78726748843918e-15	0.725762089066823	0.913	0.682	4.63327474603245e-11	Tenocytes	Fndc1
Igfbp62	1.06596816160426e-14	0.83088709932306	0.802	0.498	1.77195887503476e-10	Tenocytes	Igfbp6
Cilp1	1.74183239444831e-14	0.704147545819883	0.308	0.075	2.89544798929143e-10	Tenocytes	Cilp
Ptx4	2.6850587582994e-14	0.494040103052606	0.299	0.02	4.46337317392109e-10	Tenocytes	Ptx4
Timp21	9.78734219137941e-14	0.718632056680125	0.973	0.908	1.626949892473e-09	Tenocytes	Timp2
Postn1	3.67100592303561e-13	1.05051478785449	0.942	0.902	6.1023131458621e-09	Tenocytes	Postn
Fxyd6	1.31623257049358e-12	0.661841886140589	0.811	0.544	2.18797340193148e-08	Tenocytes	Fxyd6
Egfl6	1.66737922189722e-12	0.680947823377257	0.628	0.265	2.77168448055975e-08	Tenocytes	Egfl6
Cthrc1	6.71544648436386e-12	0.715365151539326	0.852	0.593	1.1163086690958e-07	Tenocytes	Cthrc1
Dcn1	6.75548149268464e-12	1.14445997738577	0.86	0.656	1.12296368852897e-07	Tenocytes	Dcn
Ptgis1	2.83550421344651e-11	0.571332713114069	0.888	0.682	4.71345865401213e-07	Tenocytes	Ptgis
Angptl1	3.91198833746144e-11	0.692402705763553	0.875	0.703	6.50289821336214e-07	Tenocytes	Angptl1
Htra3	2.26139419346812e-10	0.505624387899527	0.637	0.401	3.75911556780206e-06	Tenocytes	Htra3
Antxr11	4.22280829759702e-10	0.504170704884657	0.709	0.487	7.01957423309553e-06	Tenocytes	Antxr1
Pamr11	1.14906005745091e-09	0.569397398104816	0.649	0.382	1.91008253350064e-05	Tenocytes	Pamr1
Itga2	1.93475651650367e-09	0.474978443388896	0.361	0.082	3.21614575738406e-05	Tenocytes	Itga2
Il11ra11	2.68928351742559e-09	0.417168039364112	0.747	0.544	4.47039599101656e-05	Tenocytes	Il11ra1
Aspn2	3.24700692626384e-09	0.672989880119943	0.862	0.736	5.39749961352838e-05	Tenocytes	Aspn
Chst5	3.27072136327452e-09	0.374494940503729	0.313	0.073	5.43692012217124e-05	Tenocytes	Chst5
Gas11	4.43805638366768e-09	0.35656749345485	0.835	0.623	7.37738112657078e-05	Tenocytes	Gas1
Lhfp	5.51182983273201e-09	0.287078418550815	0.502	0.316	9.16231473095042e-05	Tenocytes	Lhfp
Gas61	6.37600489001715e-09	0.546689140870529	0.626	0.358	0.000105988329286755	Tenocytes	Gas6
Igf12	3.81282573617847e-08	0.426474166518555	0.881	0.629	0.000633806022124947	Tenocytes	Igf1
Cpm	2.07887893228536e-07	0.458747625755369	0.356	0.092	0.00345572044913795	Tenocytes	Cpm
Abi3bp1	3.46418159476824e-07	0.498363217656349	0.87	0.642	0.00575850906498325	Tenocytes	Abi3bp
Col1a21	4.32584439596911e-07	0.837139475138406	1	0.999	0.00719085113941944	Tenocytes	Col1a2
Mgp1	9.18561332883558e-07	0.317860950818921	0.941	0.809	0.0152692450365234	Tenocytes	Mgp
Fmod2	1.79011298722024e-06	0.993914786095037	0.829	0.521	0.029757048186562	Tenocytes	Fmod
Ackr4	2.14898581543924e-06	0.25515762573733	0.218	0.073	0.0357225912100465	Tenocytes	Ackr4
Ecm21	2.18113498920243e-06	0.593273222522432	0.734	0.483	0.036257006925512	Tenocytes	Ecm2
Cpxm21	2.37832183690907e-06	0.756734764058745	0.61	0.319	0.0395348438949395	Tenocytes	Cpxm2
Add3	3.53693358561735e-06	0.276185054384526	0.377	0.216	0.0587944469937172	Tenocytes	Add3
Col1a11	4.21815635689659e-06	0.537243951913787	1	0.999	0.070118413120692	Tenocytes	Col1a1
Prg41	7.22829356355413e-06	0.822770109075218	0.515	0.304	0.12015592390696	Tenocytes	Prg4
Chodl	8.53494289441133e-06	0.43688571052919	0.315	0.081	0.1418763557338	Tenocytes	Chodl
Ctsk	1.10160875891625e-05	0.349422153096751	0.709	0.562	0.183120423994649	Tenocytes	Ctsk
Tgfbi1	1.14094343544562e-05	0.473989117629878	0.824	0.603	0.189659027274126	Tenocytes	Tgfbi
Lox1	1.40277047834904e-05	0.397453637693488	0.653	0.502	0.233182536615962	Tenocytes	Lox
Plxdc2	1.64609447928964e-05	0.3154096909332	0.543	0.348	0.273630285292317	Tenocytes	Plxdc2
Scx1	1.7491484193617e-05	0.571231277487092	0.605	0.324	0.290760941750495	Tenocytes	Scx
Gm42418	1.84508754063373e-05	0.578622395494657	0.999	0.991	0.306708901879545	Tenocytes	Gm42418
Palmd1	2.06896041683598e-05	0.338209580796792	0.43	0.252	0.343923290090645	Tenocytes	Palmd
Col11a11	2.64702270697195e-05	0.353405262029818	0.942	0.667	0.440014584579947	Tenocytes	Col11a1
C1qtnf6	2.7425408041145e-05	0.397922468143936	0.59	0.378	0.455892557867954	Tenocytes	C1qtnf6
Zfp185	3.36119536384353e-05	0.259073373811921	0.228	0.061	0.55873150533171	Tenocytes	Zfp185
Col14a1	3.62112652689184e-05	0.516150592145984	0.876	0.815	0.601939862565231	Tenocytes	Col14a1
Olfml2b1	3.88068303003767e-05	0.44018951956985	0.638	0.448	0.645085940083162	Tenocytes	Olfml2b
Acta21	5.27054152613175e-05	0.414543082957108	0.293	0.106	0.87612211788888	Tenocytes	Acta2
Fgf9	7.54552349276502e-05	0.254425260411268	0.207	0.051	1	Tenocytes	Fgf9
Tmsb4x2	8.88503297949106e-05	0.313548078758888	0.998	0.909	1	Tenocytes	Tmsb4x
Thbs21	9.69152889662244e-05	0.461480969589132	0.847	0.612	1	Tenocytes	Thbs2
Socs3	0.0001720806111045	0.518165973917152	0.699	0.577	1	Tenocytes	Socs3
Itm2c	0.000183826431290538	0.349807041406185	0.672	0.553	1	Tenocytes	Itm2c
Fbln5	0.000226916868605012	0.315014024860836	0.43	0.241	1	Tenocytes	Fbln5
Dkk31	0.000320883976851705	0.334556935896214	0.616	0.414	1	Tenocytes	Dkk3
Spon2	0.00032661593348672	0.500184082420361	0.447	0.286	1	Tenocytes	Spon2
Mkx	0.000540221468992971	0.309394121840158	0.273	0.075	1	Tenocytes	Mkx
Gem1	0.000656936094259523	0.288678853320155	0.509	0.373	1	Tenocytes	Gem
Mmp14	0.000703225607969508	0.421300247314557	0.703	0.56	1	Tenocytes	Mmp14
Pdgfrl1	0.000706746861083607	0.415331168703092	0.592	0.385	1	Tenocytes	Pdgfrl
1500015O10Rik1	0.000773381252735854	0.338683358741454	0.612	0.531	1	Tenocytes	1500015O10Rik
Aig11	0.000971860698739464	0.26689784974719	0.463	0.291	1	Tenocytes	Aig1
Itgbl11	0.00146242816885169	0.381342076776838	0.405	0.2	1	Tenocytes	Itgbl1
Rgs21	0.00161049592511574	0.260545052121347	0.232	0.132	1	Tenocytes	Rgs2
Angptl22	0.00437951612735424	0.379637089000537	0.682	0.505	1	Tenocytes	Angptl2
Basp11	0.00462781352931146	0.291277169967208	0.618	0.44	1	Tenocytes	Basp1
Serpinf11	0.00497616324304486	0.706270932290618	0.697	0.654	1	Tenocytes	Serpinf1
Ecrg41	0.00507951192215023	0.956267037877563	0.305	0.151	1	Tenocytes	Ecrg4
Sema3a	0.00562264659818196	0.291200044599596	0.301	0.119	1	Tenocytes	Sema3a
Hivep2	0.00624381510218668	0.345426596325855	0.575	0.405	1	Tenocytes	Hivep2
Sparc1	0.00657996833321641	0.313985098147	1	1	1	Tenocytes	Sparc
Il33	0.0070530413890743	0.351127616091285	0.271	0.115	1	Tenocytes	Il33
